# Supplementary material for: Modifying (M)CoVaR and constructing tail risk networks through analytic higher-order moments: Evidence from the global forex markets
Source: PLoS One. 2022 Nov 29;17(11):e0277756. doi: 10.1371/journal.pone.0277756 (PMC9707806; doi:10.1371/journal.pone.0277756)
Supplement: S1 Data — (XLSX) [file pone.0277756.s001.xlsx]

## Sheet: Sheet1
Date	EUR/USD	JPY/USD	GBP/USD	AUD/USD	CAD/USD	BRL/USD	RUB/USD	INR/USD	CNY/USD	ZAR/USD
2018-01-01	1.2005	0.008876	1.35161	0.780214	0.794862	0.302334	0.01736	0.015664	0.153711	0.081169
2018-01-02	1.20116	0.008868	1.35113	0.780104	0.796495	0.302024	0.017366	0.015657	0.153709	0.08073
2018-01-03	1.20635	0.008909	1.35962	0.783392	0.79975	0.306956	0.017383	0.015758	0.153988	0.080414
2018-01-04	1.20104	0.00888	1.35113	0.78284	0.79701	0.309071	0.017507	0.015768	0.153773	0.0809
2018-01-05	1.20688	0.008867	1.35529	0.78638	0.800621	0.309301	0.017552	0.01578	0.154005	0.081386
2018-01-08	1.20375	0.008838	1.35759	0.786102	0.806894	0.309924	0.017547	0.015807	0.154143	0.08133
2018-01-09	1.19705	0.008839	1.35713	0.784806	0.805503	0.308737	0.017516	0.01576	0.153903	0.080825
2018-01-10	1.19293	0.008869	1.35323	0.781067	0.801719	0.307996	0.017587	0.015714	0.153153	0.081093
2018-01-11	1.19561	0.008973	1.35128	0.784732	0.798046	0.309943	0.017537	0.015684	0.153676	0.080522
2018-01-12	1.20421	0.008985	1.35419	0.788581	0.798786	0.311119	0.017698	0.015705	0.154078	0.080786
2018-01-15	1.21923	0.009001	1.37331	0.790889	0.802542	0.312432	0.017684	0.015726	0.15489	0.08085
2018-01-16	1.22684	0.009043	1.37982	0.796292	0.804861	0.311216	0.017759	0.015743	0.155395	0.081385
2018-01-17	1.22713	0.009059	1.37988	0.79713	0.804816	0.310299	0.017716	0.015626	0.155224	0.081604
2018-01-18	1.2184	0.008979	1.3828	0.797251	0.80402	0.310347	0.017586	0.015668	0.15547	0.081263
2018-01-19	1.22366	0.009007	1.38947	0.800576	0.805717	0.312003	0.017701	0.015657	0.155749	0.082549
2018-01-22	1.22555	0.009035	1.38916	0.800211	0.800891	0.313018	0.01767	0.015666	0.156177	0.082812
2018-01-23	1.22562	0.009012	1.39848	0.800833	0.803084	0.312432	0.017712	0.015654	0.156143	0.083042
2018-01-24	1.23103	0.009082	1.40174	0.800448	0.805523	0.309071	0.017747	0.015686	0.156179	0.083159
2018-01-25	1.23911	0.009147	1.42209	0.804894	0.809553	0.317955	0.017799	0.015729	0.157003	0.08422
2018-01-26	1.23923	0.009115	1.41503	0.802923	0.808016	0.317773	0.017895	0.01573	0.158158	0.083974
2018-01-29	1.24281	0.009205	1.41493	0.811688	0.81215	0.31736	0.017791	0.015731	0.158331	0.084375
2018-01-30	1.23811	0.009181	1.40766	0.809599	0.810754	0.317098	0.017768	0.015706	0.157821	0.083777
2018-01-31	1.24096	0.009197	1.41559	0.81011	0.810629	0.314515	0.017756	0.015681	0.1582	0.083604
2018-02-01	1.24187	0.009157	1.42005	0.806127	0.812876	0.314001	0.0178	0.015707	0.159028	0.084471
2018-02-02	1.251	0.00914	1.42668	0.804052	0.815621	0.316086	0.017875	0.015631	0.15877	0.084487
2018-02-05	1.24469	0.009088	1.41113	0.790639	0.804376	0.311003	0.017726	0.015593	0.158539	0.082913
2018-02-06	1.23678	0.009166	1.39437	0.787464	0.797709	0.306645	0.017456	0.015549	0.15899	0.082611
2018-02-07	1.23813	0.009122	1.39587	0.789391	0.799725	0.309272	0.017591	0.01563	0.159172	0.083831
2018-02-08	1.22681	0.009158	1.38793	0.781739	0.795862	0.30582	0.017298	0.015576	0.159551	0.082918
2018-02-09	1.22608	0.009214	1.39349	0.77875	0.794243	0.304451	0.017157	0.015518	0.15807	0.082339
2018-02-12	1.22528	0.009191	1.38274	0.78202	0.79447	0.303877	0.017147	0.015574	0.159061	0.083191
2018-02-13	1.23038	0.0092	1.38523	0.785916	0.795102	0.303582	0.017316	0.015556	0.158065	0.084085
2018-02-14	1.23538	0.00928	1.3887	0.786102	0.794344	0.303564	0.017356	0.015564	0.157729	0.083618
2018-02-15	1.24673	0.009382	1.40158	0.792833	0.801077	0.310926	0.017638	0.015619	0.15758	0.08535
2018-02-16	1.25036	0.009424	1.41042	0.794382	0.801154	0.309943	0.017735	0.015652	0.15755	0.086076
2018-02-19	1.24119	0.009411	1.40315	0.791202	0.796381	0.30977	0.017718	0.015533	0.157726	0.086095
2018-02-20	1.23986	0.009371	1.39927	0.790889	0.795735	0.309301	0.017737	0.015503	0.15752	0.085666
2018-02-21	1.23353	0.009313	1.40011	0.78809	0.790701	0.307286	0.017695	0.015417	0.157575	0.085342
2018-02-22	1.22818	0.009298	1.39101	0.779843	0.787544	0.306035	0.017633	0.01541	0.157565	0.085751
2018-02-23	1.23267	0.009362	1.3953	0.783951	0.786658	0.307815	0.01771	0.015396	0.157475	0.085832
2018-02-26	1.22871	0.009339	1.3968	0.78384	0.790608	0.308909	0.017755	0.015455	0.158045	0.086451
2018-02-27	1.23156	0.00934	1.39665	0.784991	0.788395	0.310318	0.017976	0.015437	0.158376	0.086477
2018-02-28	1.22303	0.009309	1.39061	0.779362	0.783018	0.307834	0.017788	0.015406	0.158311	0.085475
2018-03-01	1.21913	0.009377	1.37542	0.776578	0.779241	0.308185	0.017755	0.015328	0.157955	0.084918
2018-03-02	1.22708	0.009419	1.37754	0.77647	0.779296	0.307692	0.01761	0.015349	0.157297	0.084417
2018-03-05	1.23154	0.009474	1.3795	0.77547	0.77591	0.30773	0.017558	0.015341	0.157473	0.083911
2018-03-06	1.23365	0.009412	1.38523	0.776699	0.770422	0.308547	0.017726	0.015384	0.157508	0.084515
2018-03-07	1.24167	0.009475	1.39001	0.778634	0.772266	0.311721	0.017594	0.015411	0.158494	0.084425
2018-03-08	1.24147	0.009417	1.39063	0.782712	0.774821	0.308366	0.017609	0.01541	0.158103	0.084471
2018-03-09	1.23066	0.009398	1.38057	0.779059	0.775428	0.306176	0.017518	0.015363	0.157689	0.08398
2018-03-12	1.23087	0.009355	1.38554	0.786269	0.780506	0.307116	0.017651	0.015393	0.158015	0.084672
2018-03-13	1.23396	0.009411	1.39076	0.78729	0.778689	0.30672	0.017585	0.015398	0.158	0.084681
2018-03-14	1.23923	0.009389	1.39723	0.785799	0.771784	0.306871	0.01753	0.015425	0.158218	0.084895
2018-03-15	1.23756	0.00942	1.39715	0.787979	0.772082	0.30689	0.017563	0.015423	0.158328	0.085014
2018-03-16	1.23092	0.009407	1.39386	0.778938	0.766184	0.304683	0.017418	0.015381	0.158205	0.084054
2018-03-19	1.22808	0.009437	1.39435	0.771605	0.763825	0.304869	0.017403	0.015369	0.157773	0.083495
2018-03-20	1.23368	0.009434	1.40253	0.770832	0.764491	0.304497	0.017322	0.015335	0.157938	0.083277
2018-03-21	1.22519	0.009392	1.40048	0.769053	0.764853	0.302233	0.01739	0.01533	0.157906	0.083685
2018-03-22	1.23477	0.00944	1.41463	0.777478	0.775362	0.305558	0.017595	0.015369	0.158213	0.084585
2018-03-23	1.2325	0.009527	1.41147	0.769349	0.773329	0.301741	0.017449	0.015347	0.157861	0.084194
2018-03-26	1.23544	0.009537	1.41477	0.770861	0.776355	0.301705	0.017508	0.015381	0.158228	0.085503
2018-03-27	1.24575	0.009479	1.42389	0.775615	0.779053	0.302087	0.017478	0.015457	0.159429	0.085936
2018-03-28	1.24079	0.009479	1.41763	0.768758	0.776488	0.300942	0.01742	0.015409	0.15919	0.085876
2018-03-29	1.23103	0.009362	1.40803	0.766008	0.77406	0.301268	0.017325	0.015349	0.158841	0.084975
2018-03-30	1.23029	0.009392	1.40294	0.76858	0.775976	0.302709	0.017466	0.015378	0.15901	0.084523
2018-04-02	1.23142	0.009406	1.40382	0.768303	0.775621	0.302847	0.01751	0.01536	0.15918	0.084501
2018-04-03	1.22927	0.009452	1.40467	0.765462	0.773934	0.30217	0.01741	0.015352	0.159251	0.084374
2018-04-04	1.22785	0.009395	1.40687	0.768203	0.780872	0.299455	0.017354	0.015407	0.159023	0.084627
2018-04-05	1.22868	0.009366	1.40881	0.771998	0.784037	0.300508	0.01734	0.015386	0.158624	0.084301
2018-04-06	1.22516	0.009341	1.40087	0.76683	0.783134	0.299258	0.017351	0.015417	0.15867	0.083413
2018-04-09	1.22714	0.009349	1.40917	0.768226	0.782552	0.296956	0.017221	0.015407	0.158514	0.083163
2018-04-10	1.23224	0.009368	1.41383	0.769959	0.787278	0.292312	0.016496	0.015415	0.158594	0.082728
2018-04-11	1.23631	0.009336	1.41822	0.776398	0.794067	0.293488	0.015894	0.015402	0.159195	0.08315
2018-04-12	1.23716	0.009361	1.4189	0.776518	0.795735	0.296463	0.016023	0.01534	0.159525	0.08373
2018-04-13	1.23297	0.009326	1.42381	0.775735	0.794357	0.293169	0.016125	0.01532	0.158957	0.083045
2018-04-16	1.23326	0.009302	1.42468	0.777448	0.793537	0.29203	0.016125	0.015338	0.159385	0.082792
2018-04-17	1.23851	0.009342	1.43421	0.777291	0.795798	0.292731	0.016334	0.015284	0.159345	0.083105
2018-04-18	1.23732	0.009344	1.42965	0.776699	0.796286	0.293617	0.016256	0.015226	0.159223	0.083464
2018-04-19	1.23792	0.009316	1.42043	0.778889	0.792017	0.296112	0.016438	0.015149	0.159403	0.083863
2018-04-20	1.23455	0.009308	1.40865	0.772338	0.789584	0.295622	0.016406	0.015125	0.159284	0.083564
2018-04-23	1.22734	0.009271	1.40017	0.76599	0.783288	0.292937	0.016297	0.015106	0.158844	0.082701
2018-04-24	1.2209	0.009194	1.39383	0.760341	0.778574	0.289948	0.016186	0.015027	0.158326	0.081056
2018-04-25	1.22414	0.009191	1.39938	0.76063	0.779952	0.28806	0.016258	0.015057	0.158582	0.081212
2018-04-26	1.21717	0.009144	1.39392	0.757117	0.779059	0.287282	0.016025	0.014946	0.15811	0.080443
2018-04-27	1.21096	0.009149	1.39194	0.755687	0.776983	0.287836	0.015955	0.014948	0.157843	0.080798
2018-04-30	1.21228	0.009166	1.37711	0.757518	0.778828	0.289176	0.016046	0.015013	0.157803	0.081177
2018-05-01	1.20812	0.009147	1.37722	0.753239	0.779338	0.285242	0.01589	0.015049	0.157925	0.080367
2018-05-02	1.19916	0.009101	1.36093	0.74829	0.778501	0.285217	0.015773	0.014973	0.15792	0.078986
2018-05-03	1.1951	0.009105	1.35739	0.748671	0.776277	0.281722	0.015686	0.014908	0.157196	0.078803
2018-05-04	1.19893	0.009166	1.35724	0.752842	0.778174	0.283559	0.015885	0.015001	0.157413	0.079443
2018-05-07	1.1955	0.009162	1.3532	0.752423	0.777859	0.283648	0.016014	0.014968	0.157191	0.080019
2018-05-08	1.19337	0.009179	1.35704	0.75188	0.776458	0.281754	0.015904	0.014899	0.157082	0.079809
2018-05-09	1.18679	0.009172	1.35534	0.744934	0.772559	0.280749	0.015758	0.014889	0.156993	0.079508
2018-05-10	1.18472	0.009104	1.35446	0.745935	0.778228	0.278528	0.015866	0.014789	0.157198	0.079659
2018-05-11	1.19175	0.009138	1.35234	0.752615	0.783098	0.28173	0.016207	0.014839	0.157525	0.081256
2018-05-14	1.19521	0.009146	1.35538	0.75511	0.782411	0.277554	0.01619	0.014841	0.157901	0.081663
2018-05-15	1.19312	0.009113	1.35624	0.752598	0.78125	0.276121	0.016176	0.014776	0.157771	0.0812
2018-05-16	1.18209	0.009066	1.35002	0.746848	0.776874	0.27407	0.016068	0.014607	0.156818	0.079551
2018-05-17	1.1817	0.009061	1.35483	0.751767	0.78235	0.272153	0.016221	0.014693	0.156974	0.080459
2018-05-18	1.17952	0.009023	1.35153	0.750638	0.779089	0.270629	0.016095	0.014676	0.15708	0.079327
2018-05-21	1.17666	0.009019	1.34771	0.752428	0.776572	0.267494	0.01604	0.014711	0.156671	0.078427
2018-05-22	1.17925	0.009011	1.34318	0.758265	0.782724	0.272057	0.016252	0.01462	0.156713	0.078933
2018-05-23	1.17886	0.009031	1.3441	0.757892	0.780275	0.274273	0.01634	0.014613	0.157129	0.079637
2018-05-24	1.17101	0.009102	1.33713	0.756716	0.77918	0.275816	0.016317	0.014567	0.156524	0.080293
2018-05-25	1.17226	0.009148	1.33835	0.757197	0.776217	0.274115	0.016253	0.01465	0.156828	0.080545
2018-05-28	1.16889	0.009122	1.3309	0.755687	0.770648	0.275771	0.016092	0.014766	0.15702	0.080164
2018-05-29	1.1627	0.009142	1.33156	0.754774	0.769722	0.267795	0.016054	0.014836	0.156292	0.08031
2018-05-30	1.15393	0.009226	1.32538	0.748167	0.76746	0.268521	0.015907	0.014678	0.155846	0.078803
2018-05-31	1.16673	0.009199	1.32836	0.757117	0.775609	0.268666	0.016104	0.01483	0.155812	0.079886
2018-06-01	1.16932	0.009195	1.32894	0.756212	0.772553	0.268673	0.01605	0.014829	0.156023	0.078736
2018-06-04	1.16686	0.009124	1.33565	0.756882	0.771962	0.265844	0.01609	0.014942	0.155778	0.078938
2018-06-05	1.17006	0.009094	1.33165	0.765404	0.773754	0.267058	0.016124	0.014912	0.156079	0.079571
2018-06-06	1.17262	0.009103	1.34061	0.762462	0.772857	0.26286	0.01611	0.014905	0.156128	0.078448
2018-06-07	1.17855	0.009081	1.34216	0.766577	0.772451	0.260186	0.016214	0.014963	0.156546	0.078736
2018-06-08	1.17952	0.009116	1.34192	0.761441	0.770297	0.256364	0.016041	0.014835	0.156443	0.077128
2018-06-11	1.1784	0.009137	1.34138	0.76019	0.771075	0.269913	0.01603	0.014813	0.156111	0.076591
2018-06-12	1.17741	0.009059	1.33743	0.760462	0.769989	0.269629	0.015934	0.014817	0.156455	0.076068
2018-06-13	1.17483	0.009054	1.33726	0.757576	0.768291	0.269179	0.015863	0.014725	0.156238	0.075228
2018-06-14	1.18078	0.009071	1.33828	0.757071	0.770814	0.268904	0.015989	0.014754	0.156316	0.075147
2018-06-15	1.15666	0.009038	1.32566	0.746547	0.762422	0.262881	0.015984	0.014678	0.15614	0.074421
2018-06-18	1.15959	0.00904	1.32751	0.743992	0.757748	0.26819	0.015878	0.014695	0.155448	0.074551
2018-06-19	1.16308	0.00908	1.32587	0.740357	0.756934	0.266937	0.01578	0.014704	0.155308	0.073267
2018-06-20	1.15886	0.009085	1.31733	0.738825	0.75308	0.267023	0.015672	0.014695	0.15419	0.07281
2018-06-21	1.1579	0.009062	1.31752	0.737409	0.751507	0.265315	0.015733	0.014631	0.154521	0.073226
2018-06-22	1.16058	0.009095	1.32478	0.737898	0.750897	0.265597	0.015663	0.014743	0.154033	0.073627
2018-06-25	1.16614	0.009096	1.32624	0.743837	0.75308	0.26411	0.015888	0.014737	0.153744	0.074601
2018-06-26	1.17027	0.009121	1.32784	0.74096	0.752015	0.264894	0.015935	0.014633	0.152929	0.074013
2018-06-27	1.16503	0.009083	1.3221	0.739169	0.751789	0.263449	0.015853	0.014627	0.152015	0.073988
2018-06-28	1.15636	0.009073	1.31204	0.734322	0.750221	0.259061	0.015849	0.014443	0.151472	0.072206
2018-06-29	1.1563	0.009051	1.30751	0.734646	0.754421	0.259101	0.015915	0.014536	0.150889	0.072637
2018-07-02	1.16786	0.009033	1.32078	0.739864	0.760584	0.258025	0.015888	0.014612	0.150959	0.072944
2018-07-03	1.16421	0.009019	1.31441	0.733891	0.7583	0.255585	0.015673	0.014557	0.149999	0.07232
2018-07-04	1.16592	0.009057	1.31943	0.737844	0.760919	0.256654	0.015844	0.014529	0.15058	0.073113
2018-07-05	1.16623	0.00905	1.32293	0.738171	0.761087	0.255689	0.01579	0.014497	0.1508	0.073159
2018-07-06	1.16959	0.009043	1.32258	0.738662	0.761267	0.254369	0.015835	0.014478	0.150675	0.073904
2018-07-09	1.17523	0.009056	1.32979	0.743633	0.763598	0.258672	0.015897	0.014544	0.150621	0.07437
2018-07-10	1.1757	0.009013	1.32556	0.747049	0.762759	0.258311	0.016032	0.014565	0.151167	0.074639
2018-07-11	1.1727	0.009023	1.32573	0.7414	0.760861	0.262116	0.016192	0.014514	0.150798	0.074796
2018-07-12	1.16768	0.008932	1.321	0.736589	0.757174	0.257991	0.016042	0.014552	0.149638	0.073817
2018-07-13	1.16659	0.008876	1.31804	0.740686	0.759578	0.257685	0.016072	0.01459	0.150017	0.075165
2018-07-16	1.16791	0.008897	1.32277	0.742115	0.760109	0.259781	0.016004	0.014601	0.149374	0.075468
2018-07-17	1.17095	0.008899	1.32364	0.741471	0.761249	0.259336	0.016048	0.014552	0.149441	0.075691
2018-07-18	1.16532	0.008849	1.31062	0.737741	0.757381	0.260695	0.015969	0.014629	0.149102	0.075359
2018-07-19	1.16457	0.008866	1.30782	0.739891	0.759423	0.259794	0.015873	0.014574	0.14886	0.07537
2018-07-20	1.16552	0.0089	1.3023	0.736279	0.754148	0.261199	0.015728	0.014506	0.147673	0.073876
2018-07-23	1.17419	0.009005	1.31472	0.743301	0.7623	0.265196	0.015781	0.014549	0.147971	0.074723
2018-07-24	1.16941	0.008972	1.31027	0.738007	0.759359	0.264522	0.015887	0.014451	0.147232	0.074358
2018-07-25	1.16855	0.008989	1.31522	0.742622	0.760439	0.266944	0.015787	0.014533	0.147265	0.075366
2018-07-26	1.17375	0.009022	1.31996	0.74594	0.767042	0.271267	0.015926	0.014526	0.147739	0.07635
2018-07-27	1.16429	0.008997	1.31087	0.738007	0.765169	0.267073	0.015894	0.014548	0.147432	0.07557
2018-07-30	1.16604	0.009014	1.31118	0.740083	0.765638	0.269462	0.01595	0.014574	0.146785	0.075901
2018-07-31	1.17074	0.009009	1.31354	0.74073	0.767577	0.268233	0.016076	0.014559	0.146737	0.076015
2018-08-01	1.16896	0.008944	1.31216	0.74195	0.768167	0.266454	0.016073	0.014599	0.146806	0.075569
2018-08-02	1.16659	0.008959	1.31261	0.740582	0.76932	0.26688	0.015887	0.01464	0.146572	0.075675
2018-08-03	1.1586	0.008953	1.30181	0.736008	0.767784	0.26678	0.0158	0.014574	0.146353	0.074446
2018-08-06	1.15623	0.00899	1.30036	0.73959	0.768415	0.270102	0.015796	0.014597	0.146344	0.074968
2018-08-07	1.1558	0.008981	1.2945	0.738552	0.769172	0.267773	0.015702	0.014533	0.145898	0.074458
2018-08-08	1.1603	0.008981	1.29467	0.742446	0.765767	0.266631	0.015752	0.014578	0.146336	0.075099
2018-08-09	1.16108	0.009018	1.28816	0.742777	0.768108	0.265245	0.015253	0.014608	0.146302	0.074663
2018-08-10	1.15239	0.009002	1.28284	0.737246	0.76653	0.263186	0.015023	0.014472	0.146688	0.073074
2018-08-13	1.13947	0.009039	1.27588	0.72881	0.760456	0.258705	0.014746	0.014475	0.146066	0.070236
2018-08-14	1.14025	0.009037	1.27628	0.726797	0.761487	0.257599	0.014795	0.014296	0.145151	0.069553
2018-08-15	1.13457	0.008989	1.27178	0.723589	0.765931	0.258772	0.01496	0.014296	0.14525	0.070086
2018-08-16	1.13443	0.009044	1.26939	0.723369	0.760838	0.256371	0.014862	0.014152	0.144221	0.068533
2018-08-17	1.13714	0.009009	1.27146	0.725953	0.759907	0.256154	0.014962	0.014285	0.145317	0.067977
2018-08-20	1.14377	0.009052	1.27471	0.730818	0.765709	0.255768	0.014915	0.01433	0.145421	0.06783
2018-08-21	1.14914	0.009095	1.28043	0.733649	0.766783	0.252143	0.014934	0.014339	0.145841	0.068962
2018-08-22	1.15768	0.00908	1.29056	0.735981	0.767207	0.247005	0.014866	0.014325	0.146081	0.06952
2018-08-23	1.15848	0.009043	1.29047	0.733299	0.768775	0.247715	0.014701	0.014329	0.14613	0.070625
2018-08-24	1.15434	0.008979	1.28107	0.724323	0.763277	0.243173	0.014663	0.01423	0.145402	0.069524
2018-08-27	1.16489	0.008986	1.28609	0.734408	0.76871	0.243736	0.0149	0.014334	0.147046	0.070216
2018-08-28	1.16836	0.008998	1.28967	0.734862	0.771409	0.245248	0.014829	0.014297	0.146772	0.070625
2018-08-29	1.16913	0.008996	1.28677	0.734107	0.773425	0.241902	0.014754	0.014176	0.146968	0.070458
2018-08-30	1.17097	0.008952	1.30359	0.731192	0.774941	0.243576	0.014725	0.014102	0.146656	0.069746
2018-08-31	1.16647	0.009009	1.3011	0.726164	0.770066	0.241045	0.014662	0.014005	0.146133	0.068035
2018-09-03	1.16011	0.008997	1.29231	0.719321	0.765697	0.246688	0.014802	0.014085	0.146314	0.067957
2018-09-04	1.16155	0.009002	1.2869	0.720825	0.763668	0.240685	0.014728	0.014071	0.146582	0.06734
2018-09-05	1.15865	0.008972	1.28584	0.718339	0.759054	0.240749	0.014677	0.013937	0.146145	0.06528
2018-09-06	1.16352	0.008973	1.29149	0.719611	0.759048	0.241365	0.014674	0.01391	0.146413	0.06493
2018-09-07	1.16201	0.00905	1.29254	0.719062	0.760179	0.246469	0.014462	0.013901	0.146319	0.06531
2018-09-10	1.15611	0.009016	1.29303	0.711794	0.759359	0.247292	0.014347	0.013871	0.146218	0.065574
2018-09-11	1.15959	0.008997	1.30264	0.710985	0.759746	0.244822	0.014177	0.013804	0.145873	0.065841
2018-09-12	1.15961	0.00896	1.30156	0.711071	0.76555	0.240871	0.014414	0.013701	0.145467	0.066407
2018-09-13	1.16293	0.008991	1.30455	0.717062	0.769231	0.240396	0.014512	0.013903	0.145775	0.066923
2018-09-14	1.16918	0.008928	1.31113	0.718804	0.768911	0.237812	0.014654	0.013884	0.146137	0.067725
2018-09-17	1.1629	0.008932	1.30733	0.714592	0.766712	0.239693	0.014705	0.013871	0.145654	0.066958
2018-09-18	1.16692	0.008953	1.31463	0.714592	0.765492	0.242008	0.014678	0.013786	0.145868	0.066809
2018-09-19	1.16799	0.008907	1.31685	0.722601	0.770915	0.240477	0.014851	0.013676	0.145768	0.0673
2018-09-20	1.16746	0.008903	1.31411	0.725953	0.774108	0.242113	0.014972	0.013823	0.146051	0.068318
2018-09-21	1.17759	0.008889	1.32709	0.728651	0.774665	0.245339	0.015075	0.013943	0.146073	0.06994
2018-09-24	1.1751	0.008887	1.30804	0.727855	0.774413	0.246914	0.015023	0.013845	0.145843	0.069735
2018-09-25	1.17529	0.008866	1.31173	0.725321	0.772278	0.244421	0.015181	0.013643	0.145488	0.06966
2018-09-26	1.17632	0.008852	1.31799	0.7249	0.771772	0.245483	0.015213	0.013682	0.145639	0.06978
2018-09-27	1.17485	0.008873	1.31728	0.725789	0.767065	0.24809	0.015195	0.013742	0.145431	0.070758
2018-09-28	1.16374	0.008822	1.30787	0.720513	0.767083	0.249252	0.015259	0.013708	0.145342	0.0709
2018-10-01	1.16054	0.008788	1.3039	0.722392	0.77878	0.246749	0.015248	0.013792	0.145605	0.070914
2018-10-02	1.15776	0.008776	1.30436	0.722857	0.780512	0.248979	0.0154	0.013558	0.145605	0.070386
2018-10-03	1.15518	0.008805	1.2982	0.718752	0.780098	0.253839	0.015293	0.013646	0.145605	0.069694
2018-10-04	1.14763	0.008735	1.29406	0.709623	0.776518	0.256384	0.015175	0.013541	0.145607	0.068355
2018-10-05	1.15181	0.00878	1.30242	0.7081	0.773994	0.258138	0.014966	0.013473	0.145605	0.06743
2018-10-08	1.15226	0.008794	1.31272	0.705288	0.77232	0.260702	0.015022	0.013557	0.145796	0.067516
2018-10-09	1.14941	0.008842	1.30931	0.707364	0.771962	0.264746	0.015008	0.013534	0.144304	0.067364
2018-10-10	1.1507	0.00885	1.3157	0.711491	0.772917	0.269194	0.015105	0.013414	0.144471	0.068658
2018-10-11	1.15334	0.008921	1.32067	0.706414	0.766231	0.266326	0.014948	0.013405	0.14444	0.067775
2018-10-12	1.15904	0.008922	1.32342	0.712454	0.767389	0.264445	0.015101	0.013484	0.145167	0.068589
2018-10-15	1.15514	0.008913	1.31039	0.710783	0.767855	0.264438	0.015161	0.013573	0.144484	0.068836
2018-10-16	1.15835	0.008941	1.31548	0.713542	0.769627	0.267816	0.015258	0.013499	0.144594	0.069772
2018-10-17	1.15753	0.008901	1.31872	0.713913	0.77306	0.268557	0.015317	0.013614	0.144697	0.070548
2018-10-18	1.15009	0.008879	1.31044	0.711101	0.767754	0.271282	0.015264	0.013528	0.144377	0.070221
2018-10-19	1.146	0.008914	1.30242	0.709723	0.76459	0.268796	0.015201	0.013484	0.144161	0.069312
2018-10-22	1.15095	0.00889	1.30654	0.711329	0.763161	0.269476	0.015263	0.013612	0.144329	0.069378
2018-10-23	1.14679	0.008869	1.2966	0.707269	0.763534	0.271569	0.015345	0.013539	0.143957	0.069823
2018-10-24	1.14732	0.008893	1.29813	0.709119	0.764485	0.270827	0.015264	0.013657	0.144146	0.07033
2018-10-25	1.13993	0.008928	1.28883	0.706299	0.76643	0.268017	0.015262	0.013657	0.14403	0.068736
2018-10-26	1.13779	0.008901	1.28246	0.708115	0.76507	0.269913	0.015268	0.013657	0.143926	0.068466
2018-10-29	1.13987	0.008936	1.2831	0.709774	0.763621	0.274605	0.015202	0.013675	0.14404	0.068667
2018-10-30	1.13762	0.008903	1.28025	0.706329	0.761684	0.269121	0.015202	0.013589	0.143846	0.068039
2018-10-31	1.13464	0.008845	1.27089	0.709925	0.762544	0.270665	0.015274	0.013578	0.143548	0.068517
2018-11-01	1.13167	0.008861	1.27694	0.708316	0.760023	0.268767	0.015217	0.013501	0.143375	0.067774
2018-11-02	1.14033	0.008872	1.30037	0.720513	0.76393	0.270643	0.015232	0.013641	0.144459	0.069453
2018-11-05	1.13976	0.008839	1.30056	0.719828	0.763318	0.27027	0.015137	0.013716	0.14514	0.07012
2018-11-06	1.14129	0.00883	1.30581	0.721293	0.762823	0.268485	0.015145	0.013725	0.144409	0.070727
2018-11-07	1.14385	0.008821	1.31125	0.72436	0.76241	0.265965	0.015149	0.013656	0.14454	0.070935
2018-11-08	1.14341	0.008807	1.31285	0.72759	0.762445	0.268068	0.015115	0.013816	0.144718	0.071888
2018-11-09	1.13684	0.008776	1.30668	0.726681	0.760873	0.266014	0.014955	0.013717	0.144227	0.070842
2018-11-12	1.1325	0.008784	1.29384	0.7227	0.757983	0.26814	0.014738	0.013799	0.143763	0.06976
2018-11-13	1.12334	0.008795	1.28579	0.717566	0.755173	0.265506	0.014745	0.013665	0.143627	0.069191
2018-11-14	1.13112	0.008788	1.30141	0.723139	0.756167	0.263061	0.014719	0.013784	0.143777	0.069338
2018-11-15	1.13118	0.008806	1.29862	0.723484	0.754888	0.264382	0.014912	0.013812	0.143895	0.069649
2018-11-16	1.13249	0.008806	1.27665	0.727167	0.759186	0.264382	0.015181	0.01391	0.14413	0.070473
2018-11-19	1.1414	0.008871	1.28332	0.731797	0.760659	0.267201	0.015154	0.013932	0.144155	0.071573
2018-11-20	1.1455	0.008893	1.28598	0.729501	0.759209	0.266354	0.015254	0.013949	0.144071	0.071354
2018-11-21	1.13724	0.008873	1.27892	0.721657	0.751597	0.266262	0.01514	0.014003	0.144001	0.070965
2018-11-22	1.13884	0.008848	1.27773	0.726216	0.756144	0.263428	0.015229	0.014026	0.144379	0.071816
2018-11-23	1.14032	0.008851	1.2876	0.725021	0.758116	0.262943	0.015245	0.014117	0.144279	0.072827
2018-11-26	1.13373	0.008856	1.28123	0.72338	0.756086	0.272257	0.015036	0.01415	0.143937	0.072227
2018-11-27	1.13334	0.00881	1.28123	0.72235	0.754518	0.253826	0.014905	0.014122	0.144283	0.071914
2018-11-28	1.12988	0.00879	1.27437	0.722961	0.75214	0.258164	0.014922	0.014108	0.143872	0.071897
2018-11-29	1.13685	0.008806	1.28241	0.730252	0.753239	0.259794	0.014944	0.014164	0.143825	0.072642
2018-11-30	1.13928	0.008817	1.27845	0.732188	0.753296	0.259673	0.015136	0.014302	0.144061	0.073243
2018-12-03	1.13422	0.00879	1.27535	0.737311	0.754398	0.258719	0.014991	0.014335	0.143719	0.072901
2018-12-04	1.13549	0.008804	1.27259	0.735689	0.757708	0.260362	0.015026	0.014187	0.1453	0.073079
2018-12-05	1.13429	0.008873	1.27205	0.734592	0.754432	0.259666	0.014968	0.014158	0.146278	0.072335
2018-12-06	1.13491	0.008846	1.27277	0.726639	0.748503	0.258572	0.01504	0.01411	0.145862	0.0723
2018-12-07	1.13748	0.008874	1.27786	0.723118	0.74662	0.257878	0.014967	0.014134	0.145313	0.071231
2018-12-10	1.1401	0.008889	1.2721	0.718494	0.750334	0.256029	0.015077	0.014012	0.145461	0.07054
2018-12-11	1.13565	0.008835	1.25612	0.719099	0.746386	0.255317	0.015003	0.013749	0.144697	0.069679
2018-12-12	1.13231	0.00882	1.2493	0.721293	0.747474	0.256239	0.015068	0.01377	0.144949	0.069845
2018-12-13	1.13735	0.008827	1.26287	0.722126	0.749288	0.259464	0.015065	0.01386	0.14537	0.070942
2018-12-14	1.13636	0.008806	1.2655	0.722491	0.749232	0.257023	0.015079	0.013977	0.145334	0.070557
2018-12-17	1.1306	0.008819	1.25856	0.717566	0.746943	0.255395	0.015006	0.013906	0.144789	0.069565
2018-12-18	1.13498	0.008863	1.26157	0.717721	0.745584	0.256568	0.015007	0.013968	0.145007	0.069541
2018-12-19	1.13754	0.008887	1.2655	0.718804	0.743108	0.255696	0.014838	0.01417	0.145049	0.069769
2018-12-20	1.13895	0.008896	1.26279	0.711389	0.742121	0.25666	0.014834	0.014147	0.145117	0.069629
2018-12-21	1.14569	0.008995	1.26698	0.711592	0.740829	0.260491	0.014653	0.014225	0.145262	0.069542
2018-12-24	1.13728	0.009005	1.26489	0.70502	0.735543	0.260186	0.014552	0.014257	0.144814	0.068344
2018-12-25	1.14039	0.009065	1.27108	0.705219	0.734862	0.256239	0.014574	0.014237	0.144967	0.06892
2018-12-26	1.14155	0.009058	1.26887	0.704612	0.736052	0.256226	0.014552	0.014237	0.144963	0.068582
2018-12-27	1.13613	0.008992	1.26488	0.707479	0.736757	0.255063	0.014567	0.014255	0.144967	0.068966
2018-12-28	1.14311	0.009021	1.26462	0.703532	0.734268	0.258298	0.014377	0.014288	0.14566	0.068998
2018-12-31	1.144	0.009064	1.26936	0.704473	0.734107	0.258118	0.014384	0.014302	0.145408	0.069371
2019-01-01	1.14931	0.009122	1.2738	0.704176	0.746586	0.257732	0.014456	0.014345	0.1454	0.070792
2019-01-02	1.14617	0.009118	1.27543	0.704791	0.733923	0.257739	0.014515	0.014345	0.145402	0.069504
2019-01-03	1.13181	0.009307	1.25219	0.691898	0.733611	0.26411	0.014487	0.014294	0.145749	0.068689
2019-01-04	1.13911	0.009276	1.26288	0.700624	0.741906	0.266304	0.014522	0.014225	0.145537	0.069886
2019-01-07	1.14104	0.009215	1.2735	0.712378	0.747982	0.273134	0.0148	0.014383	0.145594	0.071527
2019-01-08	1.14797	0.009207	1.27861	0.714592	0.752106	0.267802	0.014982	0.014325	0.145985	0.072146
2019-01-09	1.14561	0.009193	1.27379	0.716332	0.754888	0.269368	0.014951	0.014219	0.145939	0.071704
2019-01-10	1.15549	0.009243	1.27997	0.717566	0.756916	0.271739	0.015003	0.014174	0.146722	0.072234
2019-01-11	1.15101	0.009234	1.2754	0.718701	0.755344	0.269694	0.014955	0.01414	0.14733	0.072178
2019-01-14	1.14601	0.00922	1.28498	0.720513	0.753727	0.273254	0.014958	0.014211	0.147885	0.072167
2019-01-15	1.14729	0.009238	1.2875	0.719942	0.753233	0.270453	0.014929	0.014068	0.147774	0.07266
2019-01-16	1.14168	0.009204	1.28722	0.720767	0.754171	0.269078	0.014922	0.014066	0.148126	0.072885
2019-01-17	1.13981	0.009171	1.28858	0.717309	0.754222	0.267788	0.015079	0.014012	0.148017	0.073105
2019-01-18	1.13926	0.009161	1.2984	0.719031	0.753001	0.266745	0.015072	0.014079	0.147593	0.072937
2019-01-21	1.13656	0.009119	1.28535	0.716384	0.753296	0.266652	0.015105	0.014039	0.14754	0.072364
2019-01-22	1.13693	0.009118	1.28917	0.715891	0.752163	0.266567	0.015069	0.013986	0.147117	0.072412
2019-01-23	1.1364	0.009145	1.29577	0.71221	0.748727	0.262329	0.015043	0.014039	0.146908	0.071662
2019-01-24	1.13882	0.009133	1.30822	0.714796	0.749563	0.265795	0.015143	0.014053	0.147254	0.072423
2019-01-25	1.13135	0.009124	1.31216	0.709119	0.749036	0.265266	0.015214	0.014086	0.147327	0.07295
2019-01-28	1.14131	0.009141	1.32085	0.717942	0.756372	0.26528	0.01521	0.014089	0.148227	0.07351
2019-01-29	1.143	0.009153	1.31601	0.716599	0.754131	0.265986	0.015104	0.014067	0.148273	0.073221
2019-01-30	1.14354	0.009139	1.30804	0.715922	0.7535	0.268926	0.01516	0.013963	0.148544	0.073486
2019-01-31	1.14877	0.009176	1.31172	0.725468	0.760977	0.271636	0.015287	0.014061	0.148909	0.075031
2019-02-01	1.14495	0.009187	1.31094	0.727167	0.761853	0.274514	0.015299	0.014045	0.149258	0.075479
2019-02-04	1.14553	0.009138	1.30774	0.7249	0.763417	0.273426	0.015278	0.013995	0.148284	0.075102
2019-02-05	1.14363	0.009094	1.3031	0.721402	0.762398	0.272702	0.015258	0.01395	0.148284	0.07457
2019-02-06	1.14099	0.009096	1.29572	0.724375	0.761963	0.272606	0.015242	0.013933	0.148483	0.074822
2019-02-07	1.1366	0.009093	1.29344	0.710995	0.75683	0.270658	0.015203	0.013978	0.148284	0.073921
2019-02-08	1.13388	0.009111	1.29492	0.709542	0.751264	0.269186	0.015176	0.01397	0.148284	0.073483
2019-02-11	1.13243	0.009107	1.29368	0.710177	0.753352	0.268197	0.01529	0.014055	0.148284	0.073487
2019-02-12	1.1279	0.009058	1.28641	0.706349	0.75188	0.266297	0.015204	0.014039	0.147245	0.07256
2019-02-13	1.13347	0.009049	1.28921	0.71048	0.755938	0.269687	0.015191	0.014122	0.147645	0.072726
2019-02-14	1.12649	0.009015	1.28568	0.70922	0.754199	0.266439	0.015034	0.014111	0.147942	0.071228
2019-02-15	1.12953	0.009047	1.27984	0.710328	0.752049	0.268673	0.01501	0.014083	0.147684	0.070847
2019-02-18	1.1298	0.009045	1.29056	0.714541	0.755344	0.274213	0.015105	0.014021	0.147665	0.071022
2019-02-19	1.1312	0.009042	1.29241	0.713216	0.755629	0.267974	0.015105	0.013947	0.147804	0.071053
2019-02-20	1.1343	0.009044	1.30613	0.716692	0.757065	0.268673	0.015205	0.013966	0.147979	0.071274
2019-02-21	1.13464	0.009028	1.30451	0.717	0.759301	0.268528	0.015237	0.014025	0.148803	0.071384
2019-02-22	1.1343	0.009033	1.30414	0.710884	0.756121	0.265498	0.015232	0.014048	0.148829	0.071374
2019-02-25	1.13422	0.009028	1.30656	0.715922	0.761557	0.26693	0.015289	0.014078	0.14896	0.071664
2019-02-26	1.13675	0.009005	1.31272	0.717412	0.758426	0.266638	0.015251	0.014067	0.149513	0.072378
2019-02-27	1.13932	0.009045	1.3258	0.719399	0.759763	0.266873	0.015233	0.014096	0.149272	0.072317
2019-02-28	1.13802	0.00902	1.33182	0.714847	0.760746	0.268291	0.015215	0.014047	0.149562	0.071857
2019-03-01	1.13735	0.00898	1.32649	0.710278	0.75963	0.266845	0.015192	0.014121	0.14941	0.071128
2019-03-04	1.13759	0.008934	1.32398	0.710031	0.752808	0.268716	0.015192	0.014086	0.149134	0.070554
2019-03-05	1.13373	0.008946	1.31785	0.70922	0.751208	0.264964	0.01523	0.014104	0.149114	0.070485
2019-03-06	1.13071	0.008939	1.31567	0.708742	0.748879	0.264943	0.0152	0.014136	0.149107	0.070591
2019-03-07	1.1314	0.008959	1.31822	0.703482	0.743882	0.260634	0.015169	0.014212	0.149011	0.070145
2019-03-08	1.11983	0.008958	1.30924	0.702346	0.743788	0.258445	0.015093	0.014187	0.14894	0.068961
2019-03-11	1.12324	0.009003	1.29884	0.703928	0.745268	0.262233	0.015072	0.014288	0.148796	0.069389
2019-03-12	1.12592	0.008981	1.32485	0.707339	0.74657	0.2606	0.01519	0.014329	0.148688	0.069943
2019-03-13	1.12875	0.008984	1.30668	0.706414	0.748671	0.262357	0.015248	0.014317	0.149085	0.069692
2019-03-14	1.13311	0.008993	1.32857	0.708717	0.752163	0.26224	0.015305	0.014342	0.149118	0.069406
2019-03-15	1.13084	0.008948	1.32586	0.706814	0.750486	0.260383	0.01528	0.014422	0.148765	0.068907
2019-03-18	1.13198	0.008964	1.32972	0.708291	0.749569	0.262261	0.015433	0.014503	0.148969	0.069342
2019-03-19	1.13362	0.008979	1.32644	0.709975	0.749794	0.263852	0.015545	0.014573	0.149185	0.069307
2019-03-20	1.13549	0.008977	1.32714	0.708968	0.750638	0.264012	0.015545	0.014426	0.149009	0.068963
2019-03-21	1.14279	0.009037	1.32053	0.713521	0.752672	0.264957	0.015674	0.01453	0.149396	0.070315
2019-03-22	1.1375	0.009025	1.31323	0.710783	0.748223	0.263783	0.015675	0.014507	0.149294	0.070426
2019-03-25	1.12959	0.009084	1.32065	0.708316	0.744879	0.256016	0.015504	0.014459	0.148874	0.069102
2019-03-26	1.13158	0.009085	1.32153	0.711612	0.746714	0.259498	0.01562	0.014509	0.149067	0.069928
2019-03-27	1.12749	0.009045	1.32114	0.713699	0.747434	0.258065	0.01555	0.014404	0.148927	0.06941
2019-03-28	1.12518	0.009051	1.31527	0.708451	0.745618	0.25074	0.015428	0.014415	0.148672	0.068497
2019-03-29	1.123	0.009039	1.30565	0.708316	0.744574	0.256562	0.015406	0.014388	0.14841	0.068565
2019-04-01	1.12238	0.009009	1.30229	0.711389	0.749232	0.254939	0.015243	0.014403	0.149007	0.069798
2019-04-02	1.12057	0.008973	1.3069	0.71099	0.751258	0.259842	0.015335	0.014452	0.14902	0.070538
2019-04-03	1.12038	0.008984	1.31277	0.705841	0.749457	0.259585	0.01531	0.014512	0.148756	0.07041
2019-04-04	1.1247	0.008977	1.3177	0.711749	0.749513	0.258511	0.015341	0.014524	0.149223	0.070793
2019-04-05	1.12259	0.008956	1.3077	0.711035	0.74824	0.259343	0.015292	0.014499	0.148885	0.0709
2019-04-08	1.12196	0.008952	1.30381	0.710177	0.747887	0.258131	0.015299	0.014459	0.148878	0.070941
2019-04-09	1.12564	0.008972	1.30634	0.712159	0.751112	0.259862	0.015414	0.014378	0.148911	0.070833
2019-04-10	1.1267	0.009	1.30572	0.712911	0.750311	0.259875	0.015417	0.014438	0.149014	0.071046
2019-04-11	1.12765	0.00901	1.30993	0.716692	0.750875	0.261506	0.015567	0.014463	0.148911	0.071975
2019-04-12	1.12607	0.008959	1.3056	0.712251	0.747501	0.25935	0.015487	0.014403	0.148843	0.071389
2019-04-15	1.13051	0.008926	1.30839	0.717309	0.750047	0.257712	0.015541	0.014459	0.149182	0.071672
2019-04-16	1.13049	0.008933	1.31027	0.717618	0.748055	0.258371	0.01555	0.014325	0.149082	0.071248
2019-04-17	1.1285	0.008929	1.30463	0.716492	0.748542	0.256161	0.015621	0.014309	0.149005	0.071332
2019-04-18	1.12971	0.008926	1.30393	0.717412	0.749176	0.25402	0.015661	0.014409	0.149539	0.071621
2019-04-19	1.12359	0.008929	1.29944	0.714796	0.747608	0.254667	0.01565	0.014413	0.149074	0.071231
2019-04-22	1.12445	0.008936	1.29938	0.715103	0.747334	0.254162	0.015628	0.014418	0.149178	0.071049
2019-04-23	1.1259	0.008934	1.29815	0.713725	0.749327	0.254188	0.015678	0.014273	0.149065	0.070671
2019-04-24	1.12244	0.008938	1.29381	0.709668	0.744729	0.255213	0.015706	0.014335	0.148701	0.07016
2019-04-25	1.11535	0.008918	1.29049	0.701459	0.741125	0.250652	0.015531	0.014266	0.14879	0.069262
2019-04-26	1.11369	0.008965	1.28961	0.701779	0.74195	0.252992	0.015478	0.014253	0.148322	0.069408
2019-04-29	1.11503	0.008961	1.29202	0.704429	0.742942	0.254505	0.015472	0.014318	0.148615	0.069674
2019-04-30	1.11852	0.008954	1.29324	0.705517	0.743235	0.25353	0.01552	0.014324	0.148535	0.069893
2019-05-01	1.1216	0.008977	1.30398	0.705129	0.746943	0.255304	0.01549	0.014377	0.148505	0.069983
2019-05-02	1.12008	0.008972	1.30531	0.701459	0.744109	0.255148	0.01545	0.014361	0.1485	0.069276
2019-05-03	1.11736	0.008969	1.30332	0.699545	0.742435	0.252131	0.015298	0.014404	0.148502	0.06889
2019-05-06	1.11858	0.00904	1.31506	0.697331	0.742269	0.254026	0.015308	0.014458	0.148509	0.069197
2019-05-07	1.12018	0.009025	1.30993	0.699252	0.743555	0.252003	0.015319	0.014409	0.14785	0.069192
2019-05-08	1.11911	0.00907	1.30688	0.700849	0.742446	0.251972	0.015298	0.014304	0.14758	0.069312
2019-05-09	1.11983	0.009089	1.3012	0.699496	0.742264	0.254693	0.015379	0.014284	0.147449	0.069598
2019-05-10	1.12221	0.009107	1.30096	0.698709	0.74265	0.25346	0.015337	0.014203	0.146488	0.069777
2019-05-13	1.12365	0.00912	1.30107	0.698509	0.744081	0.252544	0.015351	0.014302	0.146561	0.070448
2019-05-14	1.12325	0.009161	1.29631	0.694589	0.74206	0.250595	0.015316	0.014161	0.145406	0.069818
2019-05-15	1.12045	0.009118	1.29066	0.693914	0.742942	0.251566	0.015418	0.014223	0.145457	0.070231
2019-05-16	1.12072	0.009135	1.28475	0.692713	0.743959	0.250006	0.015469	0.014243	0.14545	0.0704
2019-05-17	1.11736	0.009102	1.27977	0.689322	0.742832	0.247145	0.015473	0.014238	0.14529	0.070028
2019-05-20	1.11653	0.009078	1.27316	0.690322	0.743666	0.244057	0.01546	0.014228	0.144557	0.069349
2019-05-21	1.11686	0.009085	1.27291	0.692061	0.744757	0.244206	0.015513	0.01426	0.144691	0.069574
2019-05-23	1.11555	0.009073	1.26642	0.687758	0.744241	0.247721	0.015541	0.014291	0.144814	0.069639
2019-05-24	1.11846	0.009128	1.26646	0.68996	0.742192	0.247604	0.015426	0.014297	0.144728	0.069032
2019-05-27	1.12096	0.009141	1.27248	0.693289	0.744325	0.248682	0.015519	0.014418	0.144942	0.069356
2019-05-28	1.11938	0.009132	1.26823	0.691994	0.744158	0.247396	0.015542	0.014343	0.144986	0.069312
2019-05-29	1.11707	0.009145	1.26597	0.692617	0.741427	0.248534	0.015472	0.014311	0.144737	0.068033
2019-05-30	1.11373	0.009129	1.26294	0.69184	0.740083	0.251674	0.015403	0.014324	0.144647	0.068357
2019-05-31	1.11312	0.009144	1.26097	0.690608	0.739377	0.251256	0.015334	0.01429	0.144909	0.067709
2019-06-03	1.11741	0.009241	1.26395	0.692962	0.739634	0.254829	0.015254	0.014374	0.144841	0.068495
2019-06-04	1.12463	0.009257	1.26642	0.697204	0.743965	0.25746	0.015313	0.014459	0.144869	0.069223
2019-06-05	1.1254	0.009238	1.27028	0.699139	0.746804	0.259498	0.015354	0.014376	0.144774	0.068365
2019-06-06	1.1229	0.009231	1.26886	0.697107	0.745156	0.257772	0.015319	0.014363	0.144758	0.067407
2019-06-07	1.12765	0.00922	1.26984	0.697545	0.748839	0.257838	0.015377	0.014418	0.144739	0.06665
2019-06-10	1.13202	0.009221	1.2723	0.699589	0.753642	0.257965	0.015425	0.014421	0.144743	0.067031
2019-06-11	1.13181	0.009229	1.26912	0.696112	0.753852	0.257433	0.015456	0.014384	0.144298	0.067532
2019-06-12	1.13295	0.009219	1.27244	0.696088	0.753001	0.259397	0.015492	0.014412	0.144709	0.068244
2019-06-13	1.12956	0.009218	1.26934	0.693049	0.750019	0.258672	0.015438	0.014347	0.144573	0.067288
2019-06-14	1.12804	0.009232	1.26801	0.691324	0.75034	0.259862	0.0155	0.014327	0.144492	0.067312
2019-06-17	1.1217	0.00921	1.2596	0.68789	0.745768	0.256772	0.015545	0.014333	0.144415	0.067609
2019-06-18	1.12246	0.009213	1.25415	0.685401	0.745712	0.257268	0.015552	0.014263	0.144406	0.067586
2019-06-19	1.11982	0.00921	1.25666	0.688042	0.747719	0.259101	0.015635	0.014334	0.144879	0.068916
2019-06-20	1.12385	0.009249	1.26566	0.688549	0.753597	0.260729	0.015691	0.014312	0.144871	0.069822
2019-06-21	1.12956	0.009322	1.27079	0.692238	0.758547	0.260573	0.015907	0.014331	0.145964	0.069765
2019-06-24	1.13847	0.009319	1.27509	0.69443	0.757553	0.261746	0.015859	0.014374	0.145584	0.06986
2019-06-25	1.14003	0.009317	1.27397	0.696568	0.758668	0.261397	0.015992	0.014367	0.145431	0.06967
2019-06-26	1.137	0.009331	1.26907	0.696185	0.758817	0.260044	0.015907	0.01436	0.145374	0.069807
2019-06-27	1.13748	0.009282	1.26984	0.698661	0.762137	0.26022	0.015872	0.014367	0.145368	0.070323
2019-06-28	1.13729	0.009281	1.26775	0.700378	0.763691	0.262055	0.015859	0.014425	0.145622	0.070632
2019-07-01	1.13649	0.009227	1.26945	0.702331	0.763919	0.259774	0.015884	0.014505	0.145649	0.071071
2019-07-02	1.12875	0.009228	1.26446	0.696476	0.761499	0.260444	0.015896	0.014458	0.145968	0.070775
2019-07-03	1.12931	0.009276	1.25983	0.699594	0.763592	0.260152	0.015805	0.014475	0.145518	0.071051
2019-07-04	1.1288	0.009278	1.25827	0.703131	0.765867	0.261438	0.015803	0.014491	0.145345	0.07116
2019-07-05	1.12858	0.009276	1.25831	0.702538	0.766378	0.263103	0.015765	0.014548	0.145548	0.071233
2019-07-08	1.12274	0.009219	1.25255	0.698275	0.764783	0.261842	0.015692	0.014611	0.145083	0.070446
2019-07-09	1.1216	0.009198	1.25164	0.697399	0.763236	0.26322	0.01571	0.014524	0.14533	0.070524
2019-07-10	1.12082	0.009181	1.24586	0.692713	0.761905	0.263227	0.015671	0.014542	0.145174	0.070518
2019-07-11	1.12589	0.009231	1.25081	0.696185	0.764935	0.266645	0.015844	0.014627	0.145514	0.071558
2019-07-12	1.12524	0.009209	1.25235	0.697258	0.765257	0.266326	0.015925	0.014562	0.145577	0.071671
2019-07-15	1.12721	0.009274	1.2572	0.701779	0.767283	0.267781	0.015845	0.014588	0.145353	0.071645
2019-07-16	1.12618	0.009269	1.2518	0.704002	0.76643	0.266404	0.015963	0.014546	0.145414	0.071939
2019-07-17	1.12123	0.009242	1.2412	0.701656	0.764146	0.265449	0.015882	0.014515	0.145448	0.071729
2019-07-18	1.12296	0.009265	1.24347	0.701016	0.766107	0.26583	0.015898	0.014538	0.145501	0.071445
2019-07-19	1.12615	0.009311	1.25419	0.706719	0.76713	0.269005	0.01591	0.014524	0.145368	0.072136
2019-07-22	1.12183	0.009276	1.25128	0.70431	0.766166	0.266959	0.015879	0.014529	0.145326	0.071878
2019-07-23	1.12061	0.009267	1.24749	0.703185	0.761847	0.267394	0.015873	0.014459	0.145347	0.072186
2019-07-24	1.11513	0.009239	1.24391	0.699741	0.761087	0.265083	0.015832	0.014489	0.145385	0.07182
2019-07-25	1.11424	0.009243	1.24859	0.697934	0.760873	0.265161	0.015812	0.014454	0.145529	0.072114
2019-07-26	1.11462	0.009203	1.24534	0.695217	0.759994	0.264887	0.015835	0.014461	0.145527	0.07103
2019-07-29	1.11321	0.009205	1.23767	0.690622	0.759359	0.265006	0.015829	0.01452	0.145387	0.070213
2019-07-30	1.11431	0.009186	1.22175	0.689941	0.759676	0.264543	0.015769	0.014503	0.145087	0.070607
2019-07-31	1.1158	0.009211	1.21616	0.687522	0.760595	0.263901	0.01575	0.014476	0.145273	0.070528
2019-08-01	1.10718	0.009189	1.21538	0.68465	0.757978	0.26235	0.015732	0.014408	0.145277	0.069781
2019-08-02	1.10789	0.009308	1.21243	0.680351	0.756779	0.2606	0.015552	0.014431	0.144974	0.068471
2019-08-05	1.1108	0.009383	1.21521	0.679302	0.757409	0.257473	0.015331	0.014356	0.144109	0.067899
2019-08-06	1.12438	0.00947	1.21582	0.676352	0.756767	0.251693	0.015216	0.013982	0.14185	0.066908
2019-08-07	1.1207	0.009404	1.21697	0.676302	0.752995	0.252608	0.015325	0.014039	0.142337	0.066992
2019-08-08	1.12044	0.009423	1.21433	0.675813	0.75123	0.252054	0.015307	0.014052	0.141661	0.066452
2019-08-09	1.11872	0.009445	1.21437	0.681171	0.755972	0.255258	0.015366	0.01419	0.141959	0.066495
2019-08-12	1.12085	0.009489	1.2022	0.677681	0.756578	0.253794	0.015319	0.014078	0.141613	0.065466
2019-08-13	1.12183	0.009491	1.20788	0.675589	0.755504	0.25101	0.015288	0.01397	0.141699	0.065414
2019-08-14	1.11771	0.009382	1.20642	0.679777	0.756888	0.252372	0.015413	0.014069	0.142177	0.066082
2019-08-15	1.11433	0.009441	1.20604	0.675402	0.751315	0.246895	0.015141	0.01396	0.142379	0.064913
2019-08-16	1.11136	0.009427	1.20916	0.677277	0.750926	0.25062	0.015139	0.013943	0.142369	0.065591
2019-08-19	1.10939	0.009396	1.2161	0.678661	0.753756	0.249713	0.01507	0.014058	0.142007	0.065422
2019-08-20	1.10832	0.009383	1.21315	0.675584	0.750311	0.245507	0.01494	0.01389	0.141848	0.064737
2019-08-21	1.10978	0.00941	1.21623	0.677521	0.751033	0.24681	0.015056	0.013926	0.141651	0.065152
2019-08-22	1.10908	0.009381	1.21322	0.6785	0.752672	0.248509	0.015205	0.013998	0.141595	0.065859
2019-08-23	1.1084	0.009392	1.22519	0.675584	0.752145	0.245821	0.01526	0.013904	0.141189	0.065728
2019-08-26	1.11431	0.009537	1.22624	0.670808	0.751145	0.242354	0.015096	0.013986	0.140944	0.065163
2019-08-27	1.11037	0.009436	1.22219	0.676956	0.754592	0.240877	0.01513	0.013858	0.139854	0.065496
2019-08-28	1.109	0.009457	1.22832	0.675438	0.752717	0.242554	0.015058	0.013979	0.139638	0.065275
2019-08-29	1.10859	0.009428	1.22185	0.673959	0.751484	0.239941	0.014982	0.013873	0.139757	0.064949
2019-08-30	1.1062	0.009395	1.21865	0.673582	0.752955	0.239917	0.01504	0.013951	0.139985	0.06531
2019-09-02	1.09918	0.009423	1.21592	0.672766	0.75092	0.241319	0.014984	0.013941	0.139749	0.065702
2019-09-03	1.09685	0.009417	1.20667	0.671249	0.750019	0.238983	0.01498	0.013896	0.139451	0.065642
2019-09-04	1.09745	0.009446	1.20904	0.676398	0.749721	0.24009	0.014982	0.013801	0.139315	0.066219
2019-09-05	1.1035	0.009405	1.22489	0.679995	0.756127	0.244308	0.015108	0.013897	0.139956	0.067594
2019-09-06	1.10363	0.00934	1.23239	0.68118	0.755915	0.243546	0.015113	0.013847	0.139905	0.067278
2019-09-09	1.10206	0.009351	1.2283	0.684669	0.759417	0.246227	0.015207	0.013953	0.140554	0.067615
2019-09-10	1.10484	0.009316	1.23454	0.68653	0.759365	0.244296	0.015264	0.013871	0.140428	0.06776
2019-09-11	1.10503	0.009294	1.23548	0.685852	0.760705	0.245128	0.01531	0.013916	0.140613	0.068236
2019-09-12	1.10135	0.009257	1.23347	0.68738	0.758466	0.246051	0.015285	0.013974	0.140532	0.068138
2019-09-13	1.10583	0.009244	1.23294	0.686389	0.756916	0.246372	0.015449	0.014028	0.141275	0.068551
2019-09-16	1.10834	0.009279	1.24973	0.687994	0.75683	0.244768	0.01565	0.01408	0.141275	0.06839
2019-09-17	1.10059	0.009245	1.24285	0.686295	0.755241	0.24514	0.015633	0.013937	0.141515	0.06824
2019-09-18	1.10747	0.009252	1.25027	0.686625	0.755344	0.245339	0.015555	0.013945	0.141026	0.068062
2019-09-19	1.10314	0.009223	1.24705	0.682571	0.752219	0.243469	0.015574	0.013978	0.141143	0.068136
2019-09-20	1.10485	0.009256	1.2525	0.679279	0.754301	0.240004	0.01563	0.013944	0.140932	0.067557
2019-09-23	1.1019	0.009289	1.24719	0.676901	0.753807	0.241063	0.015637	0.014047	0.141032	0.067085
2019-09-24	1.09937	0.009292	1.24346	0.677599	0.754108	0.240298	0.015682	0.014126	0.140497	0.067196
2019-09-25	1.10169	0.009332	1.24859	0.679948	0.755253	0.240286	0.015625	0.014028	0.140538	0.067332
2019-09-26	1.09529	0.009286	1.23596	0.675539	0.754318	0.241132	0.015589	0.014023	0.140237	0.066745
2019-09-27	1.09228	0.00928	1.2332	0.675402	0.753693	0.239854	0.015573	0.014042	0.140221	0.066586
2019-09-30	1.09427	0.009264	1.22932	0.676087	0.755572	0.240552	0.015475	0.014185	0.140414	0.06613
2019-10-01	1.08997	0.009253	1.229	0.675311	0.755173	0.240685	0.015427	0.0141	0.139909	0.066063
2019-10-02	1.09349	0.009282	1.22923	0.670871	0.756601	0.240697	0.01533	0.014065	0.139911	0.065264
2019-10-03	1.09637	0.009332	1.23044	0.670961	0.750283	0.24246	0.015334	0.014056	0.139907	0.065501
2019-10-04	1.09754	0.009361	1.23423	0.674532	0.749811	0.244924	0.015367	0.014081	0.139909	0.066136
2019-10-07	1.09866	0.009366	1.23344	0.676453	0.751524	0.246633	0.015464	0.014121	0.139911	0.06637
2019-10-08	1.09721	0.009324	1.2288	0.673251	0.751744	0.243599	0.015398	0.014013	0.139911	0.065931
2019-10-09	1.09601	0.009349	1.22196	0.672812	0.750672	0.244445	0.015348	0.014043	0.139987	0.065472
2019-10-10	1.09878	0.00933	1.2213	0.671817	0.749906	0.24341	0.015381	0.014004	0.140225	0.065784
2019-10-11	1.1011	0.00927	1.24332	0.67632	0.752678	0.243404	0.01553	0.014088	0.140538	0.066594
2019-10-14	1.103	0.00922	1.2619	0.679639	0.757633	0.243398	0.015567	0.014102	0.141099	0.067692
2019-10-15	1.1029	0.009226	1.26118	0.67754	0.756201	0.242501	0.015564	0.013995	0.141511	0.067549
2019-10-16	1.10347	0.00919	1.27606	0.67532	0.757461	0.239315	0.015557	0.013935	0.141227	0.067254
2019-10-17	1.10749	0.009202	1.28238	0.675639	0.757576	0.241045	0.015605	0.013963	0.14099	0.066984
2019-10-18	1.11272	0.00921	1.28686	0.682547	0.761278	0.240321	0.015609	0.014001	0.141315	0.067481
2019-10-21	1.11557	0.009224	1.29002	0.684772	0.761499	0.243244	0.015652	0.014079	0.141229	0.067786
2019-10-22	1.11518	0.009208	1.29717	0.687059	0.76414	0.242438	0.015692	0.014064	0.141517	0.067776
2019-10-23	1.11293	0.009218	1.28848	0.68613	0.763709	0.245194	0.01571	0.01407	0.141319	0.068597
2019-10-24	1.11324	0.009205	1.29232	0.68503	0.764935	0.247948	0.015649	0.014141	0.141551	0.06831
2019-10-25	1.1104	0.009208	1.28403	0.681663	0.765076	0.247568	0.015617	0.014047	0.141481	0.068136
2019-10-28	1.10843	0.009197	1.2832	0.6824	0.765521	0.249819	0.015668	0.014118	0.141549	0.0684
2019-10-29	1.10991	0.009177	1.28574	0.68396	0.765955	0.250702	0.015703	0.014137	0.141505	0.068657
2019-10-30	1.11148	0.009185	1.28667	0.685589	0.764	0.250206	0.015639	0.014107	0.141545	0.068399
2019-10-31	1.11545	0.009192	1.29017	0.689788	0.759567	0.250865	0.015686	0.014086	0.141756	0.066796
2019-11-01	1.11571	0.00926	1.29396	0.689299	0.759446	0.249004	0.015603	0.01409	0.142082	0.066254
2019-11-04	1.11666	0.00924	1.29376	0.6918	0.761035	0.250664	0.015772	0.014182	0.142118	0.067384
2019-11-05	1.11285	0.0092	1.28916	0.689028	0.760364	0.249327	0.015761	0.014085	0.14226	0.06771
2019-11-06	1.10742	0.009162	1.28806	0.689085	0.760398	0.250501	0.015761	0.014105	0.142678	0.067811
2019-11-07	1.10704	0.009182	1.28568	0.68773	0.758403	0.24496	0.01567	0.014085	0.142914	0.067545
2019-11-11	1.10224	0.009155	1.27964	0.6858	0.756132	0.241932	0.015673	0.01401	0.142959	0.067324
2019-11-12	1.10355	0.009171	1.28584	0.685025	0.755744	0.240888	0.015665	0.013972	0.142661	0.067193
2019-11-13	1.10124	0.009175	1.28521	0.6844	0.755475	0.239929	0.015569	0.013931	0.142718	0.066996
2019-11-14	1.10132	0.009191	1.28538	0.68395	0.754609	0.239889	0.015557	0.013862	0.142397	0.067121
2019-11-15	1.10205	0.009217	1.28818	0.678831	0.754728	0.238419	0.015651	0.013897	0.142454	0.067476
2019-11-18	1.10551	0.0092	1.29212	0.681598	0.756292	0.23839	0.015698	0.013946	0.142708	0.067994
2019-11-19	1.10724	0.009203	1.29509	0.680522	0.757186	0.237169	0.01566	0.013901	0.142349	0.067534
2019-11-20	1.108	0.009221	1.29295	0.68249	0.753506	0.238567	0.015665	0.013918	0.142312	0.067769
2019-11-21	1.10789	0.009218	1.29271	0.6799	0.751767	0.238379	0.015677	0.013934	0.142146	0.067645
2019-11-22	1.10659	0.009209	1.29199	0.678942	0.753125	0.238567	0.015706	0.013939	0.142284	0.068152
2019-11-25	1.10226	0.009197	1.28535	0.6792	0.752123	0.238379	0.015674	0.013931	0.14208	0.06803
2019-11-26	1.10144	0.009175	1.28972	0.67764	0.751705	0.236664	0.01565	0.013951	0.142136	0.067763
2019-11-27	1.10226	0.009166	1.28609	0.6789	0.753636	0.236306	0.015639	0.014	0.142197	0.067663
2019-11-28	1.10048	0.009144	1.29299	0.67672	0.752695	0.234593	0.015635	0.014039	0.14229	0.067753
2019-11-29	1.10118	0.009131	1.29129	0.6769	0.753029	0.238777	0.015611	0.013977	0.142159	0.068024
2019-12-02	1.1019	0.00913	1.29129	0.67648	0.752791	0.236066	0.015554	0.013943	0.142217	0.068265
2019-12-03	1.10791	0.009172	1.29406	0.681882	0.75171	0.236838	0.015583	0.013962	0.14208	0.068747
2019-12-04	1.10852	0.009204	1.29978	0.68487	0.752338	0.237869	0.015603	0.013897	0.141639	0.068341
2019-12-05	1.1083	0.009188	1.31113	0.68496	0.757995	0.23775	0.015659	0.01399	0.141866	0.068586
2019-12-06	1.11054	0.009196	1.31584	0.6833	0.758956	0.238971	0.015705	0.014009	0.141969	0.068377
2019-12-09	1.10589	0.009206	1.31396	0.683532	0.754728	0.242783	0.015716	0.014028	0.142161	0.06844
2019-12-10	1.1065	0.00921	1.31458	0.6828	0.755453	0.241482	0.015744	0.014092	0.142082	0.068182
2019-12-11	1.10928	0.009194	1.31313	0.68114	0.755801	0.241278	0.015752	0.014083	0.142181	0.067686
2019-12-12	1.11359	0.009212	1.32001	0.687049	0.759146	0.242501	0.015797	0.014138	0.14209	0.068138
2019-12-13	1.11861	0.00914	1.34753	0.692713	0.7603	0.244663	0.015955	0.014172	0.14246	0.069383
2019-12-16	1.11245	0.009141	1.33533	0.687479	0.75853	0.24475	0.015907	0.014146	0.143433	0.068856
2019-12-17	1.1137	0.009126	1.32725	0.687432	0.759705	0.24619	0.016015	0.0141	0.143234	0.069549
2019-12-18	1.11514	0.009131	1.31221	0.68526	0.759925	0.245688	0.016023	0.014042	0.142935	0.069506
2019-12-19	1.11159	0.009128	1.30873	0.68547	0.76255	0.246326	0.015971	0.014087	0.142776	0.069955
2019-12-20	1.1126	0.009142	1.30174	0.6893	0.762021	0.245773	0.016046	0.01404	0.142666	0.070354
2019-12-23	1.10798	0.009133	1.30054	0.69039	0.760664	0.245104	0.016071	0.01408	0.142741	0.070119
2019-12-24	1.10939	0.009142	1.2945	0.69252	0.76056	0.244978	0.016053	0.014043	0.142617	0.070427
2019-12-25	1.10902	0.009142	1.29349	0.692185	0.759647	0.24493	0.01615	0.013994	0.142727	0.070674
2019-12-26	1.10955	0.009143	1.29735	0.692473	0.760167	0.244918	0.016178	0.013978	0.143096	0.070667
2019-12-27	1.11011	0.009129	1.30022	0.694637	0.762893	0.246627	0.016083	0.014025	0.142933	0.070766
2019-12-30	1.11823	0.009138	1.30919	0.6983	0.764912	0.248614	0.016116	0.014023	0.142963	0.07117
2019-12-31	1.12023	0.009185	1.3113	0.70014	0.765662	0.249022	0.016137	0.014023	0.14315	0.070929
2020-01-01	1.12208	0.009201	1.32626	0.7017	0.769112	0.248955	0.016122	0.01403	0.143631	0.071449
2020-01-02	1.12208	0.009199	1.32503	0.701951	0.770832	0.248985	0.016173	0.01408	0.143633	0.071414
2020-01-03	1.11714	0.009213	1.31527	0.698519	0.770238	0.248546	0.016209	0.014003	0.143608	0.071033
2020-01-06	1.1162	0.009262	1.30801	0.69442	0.770024	0.246488	0.016121	0.013941	0.143585	0.069841
2020-01-07	1.1198	0.009225	1.317	0.693731	0.771373	0.246281	0.016188	0.01393	0.143379	0.070409
2020-01-08	1.11547	0.009258	1.31137	0.68604	0.769047	0.24593	0.016147	0.013858	0.144001	0.069661
2020-01-09	1.11132	0.009172	1.31051	0.68738	0.767077	0.246136	0.016323	0.014003	0.143984	0.070639
2020-01-10	1.11111	0.009132	1.30702	0.685321	0.76555	0.244373	0.016322	0.014046	0.14385	0.070359
2020-01-13	1.11167	0.009127	1.30456	0.69006	0.76538	0.24567	0.016392	0.014094	0.144732	0.069783
2020-01-14	1.11357	0.009092	1.29882	0.68989	0.765955	0.241208	0.016343	0.01414	0.145081	0.069549
2020-01-15	1.11309	0.009103	1.30225	0.689655	0.765374	0.242055	0.016286	0.014115	0.144921	0.069446
2020-01-16	1.1154	0.009101	1.30412	0.69078	0.766989	0.239567	0.016301	0.014141	0.145142	0.069547
2020-01-17	1.11396	0.009076	1.30787	0.6901	0.76693	0.239029	0.01624	0.014095	0.145389	0.069436
2020-01-20	1.10946	0.009076	1.30073	0.688179	0.765486	0.240292	0.016242	0.014078	0.1458	0.069073
2020-01-21	1.10969	0.009077	1.30056	0.68764	0.766554	0.238749	0.016242	0.014078	0.145649	0.069005
2020-01-22	1.10856	0.009099	1.3048	0.68469	0.764906	0.237479	0.016166	0.014051	0.144827	0.069052
2020-01-23	1.10964	0.009113	1.31448	0.684299	0.761093	0.23916	0.016161	0.014069	0.144808	0.069789
2020-01-24	1.10552	0.009128	1.31199	0.68398	0.761789	0.23986	0.016157	0.014021	0.144184	0.069601
2020-01-27	1.10254	0.009191	1.30618	0.680189	0.759936	0.240414	0.016095	0.01402	0.144182	0.069207
2020-01-28	1.10198	0.009181	1.30601	0.67617	0.758282	0.23775	0.0159	0.013998	0.144182	0.068586
2020-01-29	1.10226	0.009163	1.30246	0.676421	0.759647	0.23847	0.016074	0.014039	0.144182	0.068763
2020-01-30	1.10169	0.009175	1.3022	0.675219	0.757748	0.236468	0.015996	0.014025	0.144182	0.068532
2020-01-31	1.10291	0.009185	1.3089	0.670826	0.756928	0.235727	0.015824	0.013959	0.144182	0.067842
2020-02-03	1.10898	0.009227	1.31817	0.669362	0.755264	0.233503	0.015652	0.013987	0.144182	0.066678
2020-02-04	1.10629	0.009207	1.29975	0.66905	0.752219	0.235471	0.01571	0.014022	0.142438	0.067266
2020-02-05	1.10473	0.009137	1.30327	0.673179	0.752876	0.235089	0.015892	0.014065	0.142908	0.067716
2020-02-06	1.10023	0.009106	1.29971	0.67518	0.752768	0.236206	0.015914	0.014049	0.143414	0.067833
2020-02-07	1.0983	0.009094	1.29303	0.6734	0.752785	0.233601	0.015805	0.013992	0.143476	0.067099
2020-02-10	1.09493	0.00912	1.28916	0.667232	0.751337	0.23146	0.015593	0.013983	0.142845	0.066353
2020-02-11	1.09135	0.00911	1.29182	0.66901	0.75092	0.231429	0.015606	0.014029	0.143195	0.066874
2020-02-12	1.09194	0.009104	1.29566	0.6721	0.752423	0.231079	0.015792	0.01403	0.143577	0.067606
2020-02-13	1.0876	0.009104	1.29576	0.67132	0.75437	0.229648	0.015823	0.014026	0.143451	0.06727
2020-02-14	1.0846	0.009111	1.30468	0.6722	0.753926	0.230056	0.015715	0.014031	0.14334	0.067092
2020-02-17	1.08418	0.009108	1.3053	0.672599	0.754991	0.232721	0.015742	0.013983	0.143141	0.067198
2020-02-18	1.08401	0.009105	1.3009	0.6712	0.755572	0.231134	0.015757	0.014016	0.143281	0.066775
2020-02-19	1.07954	0.009098	1.30022	0.6696	0.754506	0.229632	0.015658	0.013971	0.142935	0.06666
2020-02-20	1.08101	0.008992	1.29282	0.6684	0.756407	0.229148	0.015743	0.013922	0.142914	0.066745
2020-02-21	1.0788	0.008932	1.28833	0.66138	0.754159	0.227671	0.015594	0.013868	0.142401	0.066164
2020-02-24	1.0839	0.008964	1.29537	0.66069	0.754546	0.227801	0.015612	0.013911	0.142324	0.066401
2020-02-25	1.08492	0.009021	1.29266	0.661201	0.752593	0.227967	0.015308	0.01388	0.14228	0.066166
2020-02-26	1.0882	0.009067	1.30034	0.66052	0.753057	0.227957	0.015319	0.013914	0.142118	0.065725
2020-02-27	1.08859	0.009061	1.29069	0.654652	0.749327	0.224765	0.015279	0.013954	0.142049	0.065488
2020-02-28	1.09972	0.009119	1.28889	0.65802	0.747038	0.222975	0.01509	0.013902	0.142786	0.064641
2020-03-02	1.10513	0.009285	1.2807	0.651631	0.745873	0.225159	0.014896	0.01386	0.143043	0.063458
2020-03-03	1.11441	0.009218	1.27672	0.65475	0.750463	0.223594	0.015093	0.013732	0.142861	0.064957
2020-03-04	1.11807	0.009343	1.28208	0.65822	0.747518	0.221572	0.01511	0.013635	0.143658	0.064938
2020-03-05	1.11391	0.009287	1.2875	0.66269	0.747127	0.218179	0.015108	0.013506	0.143567	0.065554
2020-03-06	1.12238	0.009412	1.29507	0.661551	0.746614	0.217099	0.014806	0.01354	0.144175	0.06416
2020-03-09	1.1386	0.009621	1.30993	0.661358	0.734096	0.217874	0.013879	0.013514	0.144277	0.062247
2020-03-10	1.1398	0.009698	1.30753	0.6598	0.732172	0.211734	0.013397	0.01344	0.143976	0.062301
2020-03-11	1.13165	0.009521	1.29097	0.64991	0.728237	0.21542	0.014075	0.013476	0.143769	0.062713
2020-03-12	1.12615	0.009565	1.28182	0.64794	0.726058	0.207736	0.013677	0.013376	0.143686	0.061545
2020-03-13	1.11849	0.009559	1.25702	0.627412	0.717216	0.20876	0.013351	0.01328	0.142276	0.06038
2020-03-16	1.11554	0.009373	1.23999	0.617768	0.724753	0.206075	0.013654	0.013531	0.14271	0.061549
2020-03-17	1.11632	0.009418	1.22666	0.609942	0.713745	0.20004	0.013449	0.013306	0.143006	0.060246
2020-03-18	1.10155	0.009313	1.21216	0.59922	0.702287	0.199613	0.013281	0.013511	0.142731	0.060517
2020-03-19	1.09615	0.009228	1.16253	0.58098	0.692281	0.195926	0.012358	0.013337	0.141916	0.058505
2020-03-20	1.06574	0.008985	1.14944	0.57429	0.689741	0.196302	0.012664	0.013305	0.140692	0.057664
2020-03-23	1.06944	0.009053	1.1623	0.575331	0.691592	0.198196	0.012525	0.013224	0.140948	0.056585
2020-03-24	1.07646	0.009023	1.15955	0.58766	0.690756	0.194488	0.012588	0.013071	0.141018	0.056322
2020-03-25	1.08026	0.008999	1.1792	0.59755	0.692569	0.196151	0.012777	0.012943	0.141603	0.057159
2020-03-26	1.08896	0.009019	1.18511	0.59081	0.703378	0.198661	0.012767	0.013185	0.140578	0.057882
2020-03-27	1.10483	0.009165	1.22006	0.60791	0.712383	0.1991	0.012913	0.013382	0.141381	0.057805
2020-03-30	1.11391	0.00931	1.24532	0.618058	0.711901	0.195901	0.012714	0.013251	0.140938	0.05586
2020-03-31	1.10305	0.009256	1.23716	0.616899	0.705283	0.192578	0.012565	0.013263	0.140861	0.055801
2020-04-01	1.10266	0.009302	1.24085	0.6137	0.710328	0.192178	0.012753	0.013276	0.141215	0.056362
2020-04-02	1.09536	0.009323	1.23824	0.60914	0.706644	0.190542	0.012712	0.012892	0.140859	0.055159
2020-04-03	1.08474	0.009259	1.2395	0.606322	0.707749	0.190284	0.01297	0.012963	0.141179	0.054136
2020-04-06	1.0807	0.0092	1.22202	0.59947	0.701656	0.186968	0.012971	0.013118	0.141018	0.051952
2020-04-07	1.08038	0.009165	1.22405	0.61176	0.708602	0.189204	0.013166	0.013164	0.141018	0.053801
2020-04-08	1.08951	0.009204	1.23387	0.61522	0.713572	0.191509	0.013239	0.013045	0.141949	0.054849
2020-04-09	1.08637	0.009181	1.23931	0.623531	0.714092	0.195179	0.013325	0.013165	0.141545	0.054944
2020-04-10	1.09274	0.009211	1.24548	0.63326	0.714996	0.195856	0.013466	0.013046	0.142001	0.05546
2020-04-13	1.09327	0.009231	1.24611	0.633521	0.715902	0.195867	0.013575	0.013129	0.142144	0.055472
2020-04-14	1.0923	0.009292	1.25239	0.640111	0.720819	0.192363	0.013586	0.013002	0.141812	0.055258
2020-04-15	1.09854	0.009337	1.26263	0.64343	0.720414	0.193723	0.013696	0.01317	0.141878	0.054674
2020-04-16	1.09051	0.009293	1.2521	0.63089	0.70826	0.190949	0.013366	0.012951	0.141513	0.053601
2020-04-17	1.08585	0.009264	1.24878	0.63586	0.712276	0.191172	0.013478	0.012892	0.141267	0.053585
2020-04-20	1.0867	0.009288	1.24875	0.634019	0.711845	0.191106	0.013502	0.013062	0.141399	0.053195
2020-04-21	1.08648	0.009288	1.24428	0.63457	0.707754	0.188133	0.013261	0.012952	0.141395	0.053264
2020-04-22	1.08565	0.009283	1.22986	0.6294	0.704771	0.188147	0.013001	0.012992	0.141427	0.052753
2020-04-23	1.08096	0.009275	1.23239	0.6299	0.70503	0.183254	0.01317	0.013089	0.141181	0.052674
2020-04-24	1.0777	0.009288	1.23522	0.63768	0.710985	0.180731	0.013348	0.013085	0.141539	0.052351
2020-04-27	1.08237	0.009303	1.23666	0.639754	0.708818	0.179449	0.013406	0.013111	0.141225	0.052575
2020-04-28	1.08248	0.009321	1.24227	0.644912	0.712444	0.17691	0.013429	0.013126	0.141137	0.053187
2020-04-29	1.08366	0.009368	1.24357	0.65027	0.715154	0.181904	0.013487	0.013078	0.141281	0.053797
2020-04-30	1.08773	0.00938	1.24715	0.655501	0.720757	0.187448	0.013686	0.013288	0.141335	0.055112
2020-05-01	1.09455	0.009321	1.25815	0.64955	0.716697	0.182282	0.013452	0.013207	0.141617	0.053954
2020-05-04	1.09596	0.009369	1.24542	0.637682	0.707464	0.182582	0.013258	0.013227	0.141613	0.05287
2020-05-05	1.09043	0.009372	1.24456	0.642612	0.710041	0.180486	0.013382	0.013184	0.141613	0.054187
2020-05-06	1.08386	0.009394	1.24442	0.6436	0.712139	0.179273	0.013569	0.013129	0.141613	0.054135
2020-05-07	1.07986	0.009417	1.23256	0.639076	0.70607	0.174972	0.013429	0.013132	0.140774	0.053158
2020-05-08	1.08372	0.009402	1.23759	0.65033	0.715845	0.171564	0.013534	0.013144	0.141167	0.05399
2020-05-11	1.08395	0.009353	1.24174	0.65371	0.718179	0.182582	0.013625	0.013241	0.141381	0.054585
2020-05-12	1.08094	0.009297	1.23335	0.648466	0.713369	0.171907	0.013583	0.013104	0.140885	0.054343
2020-05-13	1.08468	0.009334	1.22549	0.64553	0.710182	0.169929	0.013586	0.013214	0.141201	0.054328
2020-05-14	1.08237	0.009352	1.22416	0.645494	0.709774	0.169883	0.013523	0.013258	0.141018	0.054149
2020-05-15	1.0807	0.009314	1.22339	0.647124	0.712606	0.172135	0.013604	0.013248	0.14095	0.05428
2020-05-18	1.08213	0.009328	1.20858	0.642579	0.709673	0.170788	0.013588	0.013189	0.140821	0.053859
2020-05-19	1.09151	0.009313	1.22	0.6526	0.717412	0.174856	0.013757	0.013227	0.140675	0.054538
2020-05-20	1.09278	0.009276	1.22559	0.654009	0.717463	0.173756	0.013795	0.013158	0.140881	0.054577
2020-05-21	1.0983	0.009294	1.22369	0.65923	0.719192	0.175731	0.014043	0.013196	0.140994	0.055812
2020-05-22	1.09529	0.009291	1.22235	0.656689	0.717	0.180102	0.014103	0.013223	0.140562	0.056911
2020-05-25	1.09078	0.009282	1.21861	0.654579	0.715006	0.180874	0.013971	0.01316	0.140264	0.056954
2020-05-26	1.0903	0.009286	1.22014	0.65474	0.715727	0.183709	0.013963	0.013139	0.14014	0.056705
2020-05-27	1.09818	0.009303	1.2335	0.66467	0.725558	0.187126	0.014132	0.013189	0.140172	0.057535
2020-05-28	1.10169	0.009277	1.22648	0.662081	0.727019	0.189656	0.01408	0.013135	0.139505	0.057666
2020-05-29	1.10791	0.00929	1.23215	0.66335	0.726005	0.185062	0.014183	0.013165	0.139954	0.057217
2020-06-01	1.11185	0.009284	1.2348	0.665978	0.725795	0.187448	0.014253	0.013243	0.140129	0.056936
2020-06-02	1.1126	0.009298	1.2487	0.6786	0.736241	0.186341	0.014477	0.013205	0.140317	0.057529
2020-06-03	1.11894	0.00919	1.25815	0.69142	0.740192	0.192334	0.014564	0.013322	0.140847	0.058304
2020-06-04	1.12359	0.009174	1.25751	0.692905	0.741081	0.197566	0.014599	0.013237	0.140554	0.059188
2020-06-05	1.13379	0.009162	1.26091	0.69399	0.740653	0.195419	0.014487	0.013247	0.140663	0.059259
2020-06-08	1.13195	0.009121	1.27257	0.70024	0.74667	0.201633	0.014676	0.013242	0.141223	0.059698
2020-06-09	1.13056	0.009224	1.27353	0.702449	0.748055	0.2074	0.014686	0.013223	0.141437	0.060058
2020-06-10	1.13322	0.009277	1.27113	0.6943	0.745045	0.204148	0.01458	0.013243	0.141317	0.060301
2020-06-11	1.13654	0.009347	1.27107	0.69683	0.74469	0.201118	0.014616	0.01318	0.141643	0.060637
2020-06-12	1.12881	0.009363	1.2577	0.683088	0.733251	0.201005	0.014272	0.013091	0.141561	0.05814
2020-06-15	1.1252	0.009319	1.25088	0.682501	0.733294	0.198106	0.014387	0.013165	0.141195	0.05823
2020-06-16	1.13377	0.009305	1.26378	0.69582	0.738885	0.194054	0.014373	0.013162	0.141028	0.058515
2020-06-17	1.12657	0.00931	1.25851	0.689532	0.738907	0.190709	0.014371	0.013045	0.141123	0.058255
2020-06-18	1.12429	0.009355	1.25527	0.68757	0.736605	0.191281	0.014341	0.013063	0.141153	0.058204
2020-06-19	1.1211	0.009345	1.24268	0.685721	0.735705	0.18597	0.014302	0.013089	0.141076	0.057569
2020-06-22	1.11776	0.009361	1.23481	0.682291	0.734376	0.188324	0.014358	0.013114	0.141417	0.057517
2020-06-23	1.12797	0.009354	1.25016	0.69316	0.740642	0.190407	0.014473	0.013194	0.141495	0.057952
2020-06-24	1.13123	0.009396	1.25249	0.69403	0.738432	0.194137	0.014551	0.013226	0.141695	0.058185
2020-06-25	1.12509	0.009342	1.2413	0.685678	0.732934	0.187035	0.01439	0.013163	0.141299	0.057496
2020-06-26	1.12221	0.009332	1.24255	0.688819	0.733407	0.186585	0.014481	0.013238	0.141299	0.058386
2020-06-29	1.12259	0.009327	1.23422	0.686191	0.731085	0.182452	0.014342	0.013224	0.141299	0.057807
2020-06-30	1.12472	0.009295	1.23106	0.687191	0.732247	0.185113	0.014291	0.01321	0.141251	0.058075
2020-07-01	1.12359	0.00926	1.23893	0.6902	0.736692	0.183093	0.014055	0.013201	0.141555	0.057664
2020-07-02	1.12514	0.009314	1.24648	0.691324	0.735781	0.188104	0.014113	0.013253	0.141441	0.058688
2020-07-03	1.12379	0.009303	1.24664	0.69192	0.736936	0.186605	0.014167	0.013383	0.141533	0.058979
2020-07-06	1.12472	0.009295	1.24755	0.69484	0.738056	0.188274	0.014019	0.013391	0.141535	0.05868
2020-07-07	1.13129	0.009315	1.24955	0.6977	0.738612	0.186766	0.01393	0.013403	0.142505	0.058894
2020-07-08	1.12752	0.009296	1.25428	0.694232	0.735078	0.18595	0.014004	0.013311	0.142594	0.058268
2020-07-09	1.13392	0.009321	1.26135	0.69891	0.739798	0.187175	0.014044	0.013344	0.142786	0.059166
2020-07-10	1.1288	0.009325	1.26051	0.695894	0.736377	0.187343	0.014135	0.013273	0.142998	0.059435
2020-07-13	1.131	0.009354	1.26275	0.695028	0.735402	0.187726	0.014145	0.013305	0.143021	0.059497
2020-07-14	1.13455	0.009322	1.25518	0.694011	0.734732	0.185134	0.01413	0.013254	0.142931	0.059574
2020-07-15	1.14107	0.009324	1.25693	0.6989	0.735327	0.186331	0.014093	0.013232	0.142943	0.059939
2020-07-16	1.14172	0.009353	1.2591	0.700918	0.740362	0.186326	0.014084	0.013311	0.143107	0.06034
2020-07-17	1.13921	0.009322	1.25595	0.6978	0.736979	0.187593	0.013977	0.013302	0.143098	0.059787
2020-07-20	1.1443	0.009338	1.25712	0.7005	0.736659	0.185691	0.013923	0.013352	0.143037	0.060023
2020-07-21	1.14587	0.009329	1.26618	0.702593	0.739377	0.187698	0.013988	0.013335	0.143219	0.06018
2020-07-22	1.1534	0.00936	1.27307	0.71356	0.743616	0.193431	0.014145	0.013374	0.143273	0.061036
2020-07-23	1.15687	0.009331	1.27299	0.714082	0.745312	0.195385	0.014059	0.013365	0.142884	0.060681
2020-07-24	1.15961	0.00936	1.27307	0.71001	0.746057	0.191916	0.014024	0.013368	0.142794	0.060117
2020-07-27	1.16526	0.009435	1.27959	0.709819	0.745334	0.191237	0.013945	0.013376	0.142529	0.060016
2020-07-28	1.17693	0.0095	1.28897	0.7159	0.749687	0.194499	0.013978	0.013333	0.142996	0.061019
2020-07-29	1.17188	0.009514	1.29237	0.716025	0.747406	0.194088	0.013798	0.013317	0.142863	0.060713
2020-07-30	1.17829	0.009521	1.29825	0.71717	0.749513	0.193469	0.013798	0.013363	0.142851	0.06043
2020-07-31	1.18722	0.009553	1.31178	0.720368	0.745556	0.194028	0.013639	0.013335	0.142708	0.05979
2020-08-03	1.17823	0.009446	1.31017	0.714689	0.746425	0.191527	0.013449	0.013348	0.143386	0.058746
2020-08-04	1.17633	0.009431	1.30787	0.711794	0.746603	0.188016	0.013692	0.013275	0.143279	0.058187
2020-08-05	1.18154	0.009468	1.30861	0.71771	0.752117	0.189029	0.013626	0.013289	0.143416	0.057629
2020-08-06	1.18728	0.009474	1.31268	0.71991	0.753875	0.189004	0.013734	0.013354	0.144204	0.057723
2020-08-07	1.18765	0.009471	1.3138	0.7231	0.750841	0.187572	0.013668	0.013351	0.143835	0.057415
2020-08-10	1.17827	0.009447	1.30523	0.715712	0.747005	0.183918	0.013566	0.013329	0.143534	0.056598
2020-08-11	1.17378	0.009435	1.30772	0.7158	0.748839	0.182465	0.013601	0.013316	0.143662	0.056635
2020-08-12	1.17365	0.009388	1.30507	0.71452	0.751287	0.18586	0.013686	0.013351	0.143982	0.057171
2020-08-13	1.17938	0.009361	1.3048	0.716486	0.755082	0.183993	0.013554	0.013374	0.144171	0.057303
2020-08-14	1.18166	0.009347	1.30705	0.71488	0.756453	0.186324	0.013715	0.013328	0.144018	0.057444
2020-08-17	1.18525	0.009385	1.3107	0.719259	0.75458	0.184475	0.013707	0.013351	0.143897	0.057595
2020-08-18	1.18765	0.009434	1.31079	0.721813	0.756327	0.181544	0.013581	0.013333	0.144263	0.057144
2020-08-19	1.19479	0.009504	1.3254	0.725795	0.760323	0.182969	0.01369	0.01337	0.144492	0.057779
2020-08-20	1.18435	0.009427	1.31108	0.718804	0.756876	0.179973	0.013651	0.013339	0.144525	0.057971
2020-08-21	1.18737	0.009464	1.32203	0.720612	0.759163	0.179989	0.013538	0.013333	0.144617	0.057992
2020-08-24	1.1798	0.009445	1.30941	0.716137	0.758731	0.17798	0.013382	0.013347	0.14454	0.058342
2020-08-25	1.17945	0.009435	1.30714	0.71689	0.756567	0.178234	0.013405	0.013441	0.144532	0.058965
2020-08-26	1.1835	0.009398	1.31522	0.719932	0.759705	0.181574	0.013279	0.013431	0.144678	0.059466
2020-08-27	1.18427	0.009447	1.32198	0.724501	0.761151	0.178342	0.01323	0.01347	0.145245	0.059336
2020-08-28	1.18196	0.009378	1.31996	0.72699	0.762102	0.179575	0.013336	0.013555	0.145155	0.058707
2020-08-31	1.19182	0.009476	1.33565	0.7373	0.764508	0.185529	0.01349	0.013675	0.145679	0.060347
2020-09-01	1.1939	0.009434	1.33645	0.7381	0.767165	0.18212	0.013548	0.013574	0.146034	0.059007
2020-09-02	1.19232	0.009443	1.33994	0.737849	0.766107	0.185278	0.013594	0.013648	0.146466	0.060139
2020-09-03	1.18474	0.009415	1.33513	0.733111	0.766601	0.187312	0.013252	0.013652	0.146257	0.059505
2020-09-04	1.18398	0.009426	1.32622	0.725584	0.761052	0.189039	0.013281	0.013615	0.146075	0.059699
2020-09-07	1.18345	0.009406	1.32457	0.728221	0.764777	0.188644	0.013277	0.013644	0.146167	0.060165
2020-09-08	1.18217	0.009407	1.31622	0.7281	0.763604	0.18874	0.013207	0.013578	0.146424	0.059875
2020-09-09	1.17702	0.009437	1.29685	0.72094	0.755338	0.186546	0.013117	0.013553	0.14609	0.058974
2020-09-10	1.18064	0.009413	1.29992	0.72766	0.760312	0.188377	0.013276	0.013596	0.146374	0.0603
2020-09-11	1.18244	0.009421	1.28083	0.7263	0.758179	0.187952	0.013308	0.0136	0.146342	0.059388
2020-09-14	1.18427	0.009421	1.28066	0.728152	0.758656	0.188104	0.013357	0.013609	0.14634	0.059871
2020-09-15	1.187	0.009459	1.28497	0.7286	0.758915	0.189815	0.013297	0.013584	0.146862	0.060071
2020-09-16	1.18444	0.009489	1.28848	0.729682	0.757989	0.189599	0.013298	0.01355	0.147486	0.060932
2020-09-17	1.18034	0.009518	1.296	0.72955	0.758639	0.190985	0.013358	0.013596	0.148067	0.061483
2020-09-18	1.18482	0.009551	1.29756	0.73131	0.760445	0.19092	0.013341	0.01359	0.147839	0.061996
2020-09-21	1.18455	0.009566	1.29328	0.729341	0.757736	0.185536	0.013237	0.013599	0.147754	0.061404
2020-09-22	1.1768	0.009552	1.28205	0.723118	0.75188	0.184754	0.013108	0.013591	0.146979	0.059666
2020-09-23	1.17084	0.009521	1.27441	0.717443	0.752049	0.182819	0.013155	0.013605	0.147527	0.059647
2020-09-24	1.16585	0.009496	1.27175	0.7069	0.747189	0.178814	0.013021	0.013554	0.146867	0.058601
2020-09-25	1.16732	0.009485	1.27571	0.705716	0.748985	0.181541	0.012983	0.013572	0.146462	0.059171
2020-09-28	1.16353	0.009472	1.27668	0.704191	0.747451	0.179821	0.012803	0.013569	0.146567	0.058444
2020-09-29	1.16788	0.009485	1.28735	0.70952	0.748682	0.176672	0.012632	0.013518	0.146826	0.058835
2020-09-30	1.1742	0.009464	1.28665	0.71436	0.747172	0.177604	0.012664	0.013542	0.146727	0.059077
2020-10-01	1.17261	0.009483	1.29176	0.716651	0.75158	0.178304	0.012876	0.013568	0.147282	0.05977
2020-10-02	1.1745	0.009475	1.28863	0.718288	0.752785	0.177242	0.012952	0.013658	0.147288	0.060794
2020-10-05	1.17204	0.009478	1.29311	0.717721	0.752389	0.176007	0.012798	0.013638	0.14728	0.060757
2020-10-06	1.17925	0.00946	1.29926	0.719321	0.754318	0.179424	0.012803	0.013678	0.14728	0.060429
2020-10-07	1.17376	0.009466	1.28833	0.71101	0.750678	0.178769	0.01276	0.013547	0.14728	0.059922
2020-10-08	1.17675	0.009437	1.29176	0.71382	0.754273	0.178212	0.012807	0.013598	0.147282	0.060187
2020-10-09	1.1767	0.009432	1.29405	0.7178	0.758029	0.178616	0.01294	0.013646	0.147293	0.06033
2020-10-12	1.18168	0.009467	1.30317	0.72246	0.761615	0.180865	0.013014	0.013696	0.149394	0.060641
2020-10-13	1.18161	0.009493	1.30658	0.721188	0.762631	0.180842	0.012987	0.013633	0.148271	0.060634
2020-10-14	1.17422	0.009481	1.29353	0.71644	0.760931	0.179582	0.012983	0.013583	0.148247	0.060745
2020-10-15	1.1744	0.009511	1.30124	0.714148	0.760537	0.178875	0.012867	0.013643	0.148951	0.060499
2020-10-16	1.17071	0.009491	1.29021	0.70884	0.756138	0.178215	0.012834	0.013629	0.148723	0.060377
2020-10-19	1.17155	0.009485	1.29278	0.7096	0.758766	0.177154	0.0129	0.013616	0.14933	0.060582
2020-10-20	1.17689	0.009481	1.29487	0.705617	0.758167	0.178393	0.012889	0.013592	0.149685	0.060561
2020-10-21	1.18298	0.009481	1.2954	0.705	0.762166	0.178438	0.01294	0.013578	0.149808	0.060795
2020-10-22	1.1854	0.009553	1.3132	0.71056	0.760271	0.178323	0.013041	0.013572	0.150376	0.061209
2020-10-23	1.1815	0.009531	1.30781	0.71261	0.761226	0.178849	0.013065	0.013565	0.149622	0.06181
2020-10-26	1.18485	0.009553	1.30547	0.713201	0.760618	0.178056	0.013129	0.013546	0.149573	0.061658
2020-10-27	1.18094	0.009539	1.30157	0.71171	0.757226	0.17785	0.013081	0.013523	0.149002	0.061806
2020-10-28	1.17841	0.009565	1.30319	0.71231	0.758047	0.175279	0.012939	0.013549	0.149156	0.061782
2020-10-29	1.17487	0.009586	1.29899	0.70552	0.751287	0.174067	0.01265	0.013434	0.148635	0.061165
2020-10-30	1.16787	0.009564	1.29319	0.70376	0.751016	0.173076	0.012684	0.013465	0.148943	0.06113
2020-11-02	1.16421	0.009562	1.29267	0.70082	0.748061	0.174174	0.012583	0.013414	0.149497	0.061452
2020-11-03	1.16428	0.009549	1.29239	0.70537	0.756401	0.174183	0.012419	0.013431	0.149484	0.061822
2020-11-04	1.17622	0.009565	1.31216	0.719683	0.763236	0.173765	0.01265	0.013395	0.149777	0.062464
2020-11-05	1.17327	0.009575	1.29668	0.71805	0.761824	0.176585	0.012893	0.013444	0.150331	0.063036
2020-11-06	1.18175	0.009652	1.31394	0.72627	0.764403	0.181048	0.013006	0.013492	0.151396	0.0638
2020-11-09	1.1893	0.009685	1.31806	0.728672	0.767914	0.186473	0.012934	0.013517	0.151277	0.064135
2020-11-10	1.18273	0.009511	1.31697	0.7282	0.768811	0.185711	0.013112	0.013522	0.150873	0.065074
2020-11-11	1.18188	0.0095	1.32615	0.72817	0.767401	0.18471	0.013078	0.013462	0.151176	0.064146
2020-11-12	1.17803	0.009486	1.32242	0.728428	0.765802	0.185529	0.012979	0.01341	0.150811	0.063997
2020-11-13	1.18034	0.009516	1.31216	0.724019	0.761267	0.183261	0.012974	0.013357	0.151272	0.063937
2020-11-16	1.18453	0.009553	1.32205	0.729081	0.761986	0.183251	0.012934	0.013425	0.151391	0.06451
2020-11-17	1.18594	0.009566	1.32221	0.7321	0.764801	0.184676	0.01311	0.013438	0.151888	0.065415
2020-11-18	1.18637	0.009599	1.32591	0.7296	0.763068	0.187716	0.013122	0.013426	0.152553	0.065224
2020-11-19	1.18476	0.009625	1.32564	0.730199	0.764281	0.186508	0.013178	0.013437	0.152451	0.064718
2020-11-20	1.18665	0.009632	1.32492	0.72691	0.764193	0.188519	0.013129	0.013495	0.15192	0.064811
2020-11-23	1.18665	0.009632	1.33051	0.7317	0.764397	0.185939	0.013127	0.013484	0.152395	0.064826
2020-11-24	1.18427	0.009567	1.33291	0.72982	0.764853	0.183803	0.013165	0.013469	0.151872	0.065113
2020-11-25	1.19005	0.009568	1.33633	0.73667	0.769444	0.18613	0.013259	0.013521	0.15174	0.065887
2020-11-26	1.192	0.009579	1.33855	0.736485	0.769112	0.187878	0.013255	0.013554	0.152033	0.066144
2020-11-27	1.1916	0.009593	1.33545	0.7358	0.768026	0.187431	0.013219	0.013505	0.152103	0.065751
2020-11-30	1.19715	0.009608	1.33319	0.740028	0.770262	0.187178	0.013159	0.013524	0.152068	0.065636
2020-12-01	1.19382	0.009588	1.33369	0.73568	0.769704	0.187579	0.013088	0.013509	0.152027	0.064782
2020-12-02	1.20744	0.009587	1.34226	0.738089	0.773216	0.192127	0.013165	0.013577	0.152188	0.065603
2020-12-03	1.21146	0.009573	1.33708	0.7418	0.774162	0.191707	0.013314	0.013575	0.152383	0.065462
2020-12-04	1.21456	0.009632	1.3455	0.7439	0.777327	0.194137	0.013425	0.013538	0.152872	0.065931
2020-12-07	1.21214	0.009597	1.34174	0.743157	0.782497	0.194009	0.01354	0.013552	0.153125	0.065761
2020-12-08	1.21131	0.009616	1.33574	0.74176	0.781128	0.196144	0.01356	0.01351	0.15317	0.066029
2020-12-09	1.21109	0.009603	1.33656	0.7411	0.780262	0.195324	0.013635	0.013564	0.153099	0.066799
2020-12-10	1.20788	0.00959	1.3367	0.7435	0.779764	0.193435	0.013585	0.013525	0.152854	0.066834
2020-12-11	1.21443	0.009599	1.33057	0.75244	0.784979	0.199037	0.013684	0.013564	0.152802	0.066858
2020-12-14	1.21334	0.009621	1.33182	0.75511	0.784277	0.197465	0.013693	0.013562	0.152772	0.066479
2020-12-15	1.21489	0.009614	1.33308	0.75392	0.783681	0.1954	0.013491	0.013539	0.152679	0.066658
2020-12-16	1.21543	0.009649	1.34445	0.755561	0.787426	0.196894	0.013647	0.013558	0.152945	0.067193
2020-12-17	1.21996	0.009664	1.35029	0.757	0.784498	0.196726	0.013634	0.013584	0.153109	0.067491
2020-12-18	1.22627	0.009696	1.35702	0.76153	0.785484	0.19775	0.013682	0.0136	0.15309	0.068355
2020-12-21	1.22161	0.009666	1.3402	0.758743	0.780604	0.196055	0.013609	0.013586	0.152999	0.067951
2020-12-22	1.22369	0.009677	1.34495	0.75752	0.778016	0.195353	0.013414	0.013525	0.152714	0.068493
2020-12-23	1.21867	0.009659	1.33994	0.75517	0.775597	0.193924	0.013179	0.013464	0.152854	0.068129
2020-12-24	1.21914	0.009657	1.35053	0.75796	0.778483	0.191744	0.01333	0.013543	0.152915	0.068527
2020-12-25	1.21847	0.009648	1.3552	0.76068	0.778319	0.191744	0.013508	0.013595	0.153163	0.068799
2020-12-28	1.22051	0.009659	1.35724	0.761191	0.77884	0.191744	0.013522	0.013571	0.152886	0.068447
2020-12-29	1.22235	0.009644	1.3466	0.758892	0.778816	0.190625	0.013526	0.013597	0.153008	0.068386
2020-12-30	1.2253	0.009656	1.34999	0.76099	0.779903	0.19199	0.01351	0.013614	0.153139	0.067954
2020-12-31	1.22999	0.009697	1.36307	0.768929	0.784271	0.192647	0.013419	0.013674	0.153323	0.0683
2021-01-01	1.21803	0.009687	1.3673	0.770297	0.809723	0.1926	0.01353	0.013682	0.153099	0.069055
2021-01-04	1.22507	0.009686	1.36842	0.77123	0.786034	0.192608	0.01349	0.013681	0.153092	0.06826
2021-01-05	1.22516	0.009697	1.35716	0.7671	0.782411	0.188847	0.013427	0.013639	0.154787	0.068141
2021-01-06	1.23003	0.009739	1.36295	0.7766	0.788973	0.189247	0.013489	0.013629	0.154914	0.066888
2021-01-07	1.23411	0.009706	1.36253	0.7817	0.789553	0.188221	0.013497	0.013631	0.154782	0.06653
2021-01-08	1.22714	0.009635	1.35696	0.7769	0.788407	0.184884	0.013406	0.013615	0.154388	0.064855
2021-01-11	1.21862	0.009607	1.35163	0.771653	0.785497	0.184768	0.01344	0.013629	0.154457	0.06534
2021-01-12	1.21607	0.009604	1.35241	0.77075	0.783	0.182226	0.0134	0.013603	0.154328	0.064478
2021-01-13	1.22089	0.009638	1.36705	0.777605	0.786924	0.18792	0.013617	0.013668	0.154729	0.065823
2021-01-14	1.21625	0.00963	1.36493	0.774713	0.787519	0.188768	0.013541	0.013667	0.154631	0.065594
2021-01-15	1.21513	0.009631	1.36836	0.77758	0.790658	0.192463	0.013638	0.013682	0.154485	0.0663
2021-01-18	1.20681	0.009624	1.35753	0.768888	0.783411	0.188989	0.013587	0.013669	0.154328	0.065681
2021-01-19	1.20773	0.009643	1.35812	0.768699	0.784437	0.188865	0.013526	0.013663	0.15405	0.066066
2021-01-20	1.21389	0.009625	1.36442	0.77118	0.785997	0.186682	0.013555	0.013663	0.154371	0.066718
2021-01-21	1.21156	0.009657	1.36685	0.77557	0.792017	0.189018	0.013614	0.013715	0.154669	0.067193
2021-01-22	1.21663	0.009661	1.37295	0.776102	0.79072	0.186933	0.013523	0.013707	0.154765	0.066911
2021-01-25	1.21694	0.009636	1.36882	0.77158	0.785984	0.182966	0.013278	0.013699	0.154302	0.06608
2021-01-26	1.21462	0.009638	1.3679	0.7719	0.785083	0.182966	0.013283	0.013704	0.154352	0.065727
2021-01-27	1.2163	0.009652	1.37416	0.775314	0.78778	0.186783	0.013321	0.013714	0.15471	0.066479
2021-01-28	1.21051	0.009602	1.36694	0.7651	0.780275	0.184754	0.01318	0.013692	0.154271	0.065521
2021-01-29	1.212	0.009589	1.3725	0.76697	0.779369	0.183892	0.013129	0.01371	0.155077	0.065839
2021-02-01	1.21239	0.009552	1.36977	0.761998	0.781116	0.183123	0.013178	0.013716	0.155598	0.065907
2021-02-02	1.20687	0.009535	1.36788	0.76346	0.778452	0.184145	0.013138	0.013676	0.154619	0.066413
2021-02-03	1.20391	0.009521	1.36593	0.760821	0.782161	0.186327	0.01312	0.013714	0.154885	0.067067
2021-02-04	1.20424	0.009524	1.36491	0.7636	0.782228	0.186846	0.013178	0.013725	0.154818	0.067154
2021-02-05	1.19667	0.009472	1.36762	0.7603	0.779855	0.184308	0.013247	0.013709	0.154543	0.066693
2021-02-08	1.20488	0.009488	1.37387	0.76792	0.783797	0.186247	0.013403	0.013739	0.154662	0.067035
2021-02-09	1.20536	0.009505	1.37457	0.7711	0.785071	0.186418	0.013455	0.013712	0.155087	0.067277
2021-02-10	1.212	0.009563	1.3818	0.77405	0.787581	0.185988	0.013536	0.013726	0.155419	0.068034
2021-02-11	1.21212	0.009559	1.38326	0.772535	0.78765	0.185704	0.013538	0.013735	0.154866	0.067792
2021-02-12	1.21315	0.009547	1.38102	0.7754	0.787364	0.186379	0.01358	0.013753	0.154873	0.068441
2021-02-15	1.21221	0.009518	1.38715	0.77641	0.788153	0.186268	0.013592	0.013775	0.154866	0.068759
2021-02-16	1.21322	0.009489	1.39148	0.77862	0.791415	0.186289	0.013637	0.013767	0.154866	0.069278
2021-02-17	1.20925	0.009425	1.38881	0.77379	0.786844	0.186241	0.013598	0.013711	0.154868	0.068177
2021-02-18	1.2048	0.009446	1.38664	0.77587	0.787408	0.18485	0.013566	0.013737	0.154856	0.068678
2021-02-19	1.20919	0.009465	1.39675	0.7768	0.788588	0.184305	0.013544	0.013773	0.15415	0.068554
2021-02-22	1.21264	0.009477	1.40311	0.788849	0.793733	0.185849	0.013487	0.013783	0.154183	0.068227
2021-02-23	1.21668	0.009525	1.40712	0.79154	0.793084	0.183036	0.013473	0.013804	0.154725	0.068203
2021-02-24	1.21521	0.009498	1.41203	0.790883	0.794117	0.183837	0.013501	0.013817	0.154727	0.068716
2021-02-25	1.21714	0.009439	1.41483	0.797703	0.79936	0.185084	0.013606	0.013812	0.154895	0.069053
2021-02-26	1.21604	0.0094	1.40081	0.787	0.793028	0.180896	0.013386	0.01367	0.154947	0.066675
2021-03-01	1.20896	0.009389	1.39725	0.775242	0.78765	0.178648	0.013392	0.013588	0.154371	0.066492
2021-03-02	1.20511	0.009359	1.39295	0.7772	0.791045	0.177283	0.013468	0.013641	0.154722	0.066837
2021-03-03	1.20855	0.009367	1.3955	0.78252	0.791415	0.176208	0.013552	0.013647	0.154571	0.067012
2021-03-04	1.20507	0.009341	1.3927	0.77581	0.789222	0.178015	0.013511	0.013721	0.154636	0.066393
2021-03-05	1.19677	0.009263	1.38941	0.77156	0.788774	0.17642	0.013413	0.013674	0.154583	0.065448
2021-03-08	1.19256	0.009223	1.38537	0.77091	0.791647	0.175762	0.013454	0.013674	0.153948	0.065311
2021-03-09	1.18517	0.009179	1.38236	0.765667	0.79002	0.170224	0.013427	0.013637	0.153266	0.064414
2021-03-10	1.18979	0.00921	1.38904	0.771784	0.790945	0.172369	0.013508	0.013741	0.153714	0.065437
2021-03-11	1.19261	0.009222	1.39315	0.7732	0.792387	0.176333	0.013601	0.013754	0.15373	0.066375
2021-03-12	1.19861	0.009212	1.39899	0.778762	0.797995	0.180675	0.013643	0.013767	0.154012	0.067553
2021-03-15	1.195	0.009164	1.39295	0.7763	0.80197	0.181978	0.013639	0.013758	0.153882	0.066955
2021-03-16	1.19258	0.009163	1.38991	0.775014	0.801571	0.17811	0.013749	0.01379	0.153872	0.067318
2021-03-17	1.19016	0.009172	1.39022	0.774557	0.803684	0.177828	0.013723	0.01379	0.153728	0.067293
2021-03-18	1.19828	0.009183	1.39759	0.7813	0.807103	0.179112	0.013577	0.013832	0.153785	0.068467
2021-03-19	1.19182	0.00918	1.39251	0.77537	0.800583	0.179898	0.013455	0.013761	0.153733	0.067896
2021-03-22	1.18831	0.009185	1.38326	0.77225	0.798537	0.182031	0.013486	0.013811	0.15387	0.067515
2021-03-23	1.1933	0.009193	1.38625	0.77455	0.798671	0.181637	0.01337	0.013816	0.153697	0.068016
2021-03-24	1.18402	0.009215	1.37304	0.76047	0.794275	0.181146	0.013101	0.013772	0.153494	0.067199
2021-03-25	1.18131	0.009192	1.36889	0.7591	0.795121	0.177949	0.013052	0.013765	0.153501	0.066888
2021-03-26	1.17766	0.009159	1.37491	0.7594	0.793537	0.177041	0.013138	0.013772	0.152793	0.066686
2021-03-29	1.1788	0.009108	1.3791	0.763738	0.794647	0.17384	0.013217	0.013803	0.152893	0.066792
2021-03-30	1.1771	0.009104	1.3775	0.764117	0.794256	0.172986	0.013218	0.013747	0.152237	0.067066
2021-03-31	1.17236	0.009066	1.37467	0.76088	0.792343	0.173262	0.013175	0.013616	0.152184	0.067109
2021-04-01	1.17288	0.009029	1.37863	0.75941	0.795906	0.177579	0.013214	0.013661	0.152644	0.067663
2021-04-02	1.17799	0.009041	1.38351	0.7619	0.797067	0.175211	0.013112	0.013645	0.152337	0.068428
2021-04-05	1.17682	0.009035	1.38313	0.7621	0.795925	0.175113	0.013086	0.013628	0.152288	0.06841
2021-04-06	1.18189	0.009075	1.3914	0.765873	0.798709	0.176594	0.013083	0.013646	0.152302	0.068747
2021-04-07	1.18742	0.009108	1.38313	0.766695	0.795456	0.178789	0.012987	0.013607	0.15294	0.068907
2021-04-08	1.18737	0.009103	1.37438	0.761388	0.792852	0.178186	0.01296	0.013441	0.152882	0.06878
2021-04-09	1.19157	0.009147	1.37344	0.7659	0.796039	0.179643	0.013022	0.013415	0.152672	0.068886
2021-04-12	1.19005	0.009116	1.37122	0.7626	0.798034	0.176078	0.012922	0.013382	0.152625	0.068604
2021-04-13	1.19147	0.009143	1.37538	0.762771	0.796242	0.174453	0.012938	0.013335	0.152721	0.068686
2021-04-14	1.19541	0.009181	1.37597	0.76475	0.797633	0.174938	0.013172	0.013301	0.152844	0.068999
2021-04-15	1.19861	0.009183	1.37792	0.77251	0.798913	0.1769	0.013155	0.013329	0.153184	0.069508
2021-04-16	1.19718	0.009201	1.37855	0.77517	0.797213	0.178094	0.013144	0.013382	0.153344	0.070704
2021-04-19	1.19694	0.009198	1.38184	0.771403	0.798875	0.179025	0.013166	0.013411	0.153584	0.069919
2021-04-20	1.20453	0.009251	1.39938	0.7767	0.798614	0.180333	0.013111	0.013355	0.153626	0.070382
2021-04-21	1.20324	0.009248	1.39388	0.77238	0.792927	0.179601	0.013017	0.013254	0.153882	0.070001
2021-04-22	1.20378	0.009256	1.39318	0.77544	0.799763	0.179601	0.01306	0.013257	0.154083	0.070336
2021-04-23	1.20148	0.009261	1.38403	0.770535	0.799814	0.183715	0.013244	0.013317	0.154076	0.069885
2021-04-26	1.20898	0.00927	1.38664	0.774311	0.800794	0.182575	0.01335	0.013357	0.153979	0.070063
2021-04-27	1.20817	0.009242	1.38956	0.77997	0.806712	0.183982	0.013338	0.013366	0.154214	0.070069
2021-04-28	1.20903	0.009195	1.39036	0.777	0.806049	0.183453	0.013373	0.013409	0.154271	0.069596
2021-04-29	1.21359	0.009216	1.39567	0.78013	0.812816	0.187217	0.013447	0.013457	0.154371	0.070402
2021-04-30	1.21271	0.009182	1.39528	0.777762	0.814584	0.187392	0.013382	0.013494	0.154531	0.070019
2021-05-03	1.20278	0.009151	1.38198	0.7723	0.814392	0.183834	0.013298	0.013496	0.154476	0.069163
2021-05-04	1.20613	0.009167	1.39038	0.775891	0.814326	0.183888	0.013352	0.013543	0.154493	0.069456
2021-05-05	1.2015	0.009147	1.38881	0.77138	0.812995	0.183736	0.013381	0.013554	0.154493	0.069146
2021-05-06	1.2008	0.009156	1.39098	0.77512	0.815189	0.186822	0.013368	0.01355	0.154488	0.069713
2021-05-07	1.20686	0.00917	1.38985	0.778731	0.822774	0.18963	0.013479	0.013584	0.154722	0.07049
2021-05-10	1.21711	0.00921	1.40412	0.785879	0.825491	0.191004	0.013592	0.013644	0.155485	0.071148
2021-05-11	1.21409	0.009187	1.41313	0.7839	0.826877	0.19149	0.013463	0.013605	0.155882	0.071235
2021-05-12	1.21445	0.009198	1.41383	0.78381	0.826692	0.191527	0.013483	0.013629	0.155562	0.071564
2021-05-13	1.20785	0.009119	1.40637	0.77323	0.825042	0.188569	0.013405	0.013572	0.154914	0.070844
2021-05-14	1.20773	0.009131	1.40509	0.77262	0.821807	0.188406	0.013514	0.013616	0.155017	0.070775
2021-05-17	1.21504	0.00914	1.41018	0.777871	0.825696	0.189771	0.013521	0.013646	0.155374	0.070794
2021-05-18	1.21569	0.009154	1.41487	0.77737	0.829084	0.189699	0.013553	0.013648	0.155323	0.070959
2021-05-19	1.2224	0.009185	1.4188	0.778998	0.828315	0.190132	0.013574	0.013675	0.155661	0.07139
2021-05-20	1.21728	0.009151	1.41062	0.77203	0.824246	0.188395	0.013563	0.013657	0.155424	0.070915
2021-05-21	1.22254	0.009186	1.41856	0.777	0.829016	0.189347	0.013611	0.013695	0.155427	0.071541
2021-05-24	1.21832	0.009181	1.41429	0.773	0.828706	0.186505	0.013585	0.013716	0.155444	0.071651
2021-05-25	1.22146	0.009187	1.41561	0.77508	0.829889	0.188023	0.013617	0.013729	0.155804	0.071869
2021-05-26	1.22491	0.009191	1.41439	0.775314	0.828912	0.187593	0.013611	0.013735	0.156006	0.072259
2021-05-27	1.21926	0.00916	1.41161	0.77399	0.824396	0.188306	0.013598	0.01376	0.156477	0.07267
2021-05-28	1.21932	0.009107	1.42037	0.77425	0.828487	0.190905	0.013617	0.013758	0.156691	0.072693
2021-05-31	1.21901	0.009099	1.41804	0.77101	0.827965	0.190913	0.013662	0.013813	0.15705	0.07263
2021-06-01	1.22329	0.009133	1.42268	0.77435	0.829139	0.191696	0.013624	0.013796	0.157011	0.072954
2021-06-02	1.22178	0.009133	1.41571	0.77559	0.828569	0.194186	0.013603	0.013726	0.156723	0.072689
2021-06-03	1.22099	0.009125	1.41719	0.77443	0.830703	0.197064	0.013671	0.013705	0.156737	0.073993
2021-06-04	1.2133	0.009069	1.41099	0.766577	0.825968	0.196994	0.013658	0.01369	0.156184	0.073416
2021-06-07	1.21684	0.009123	1.41643	0.7744	0.828103	0.198232	0.013698	0.013716	0.156389	0.074527
2021-06-08	1.21936	0.009151	1.41766	0.77563	0.827356	0.198208	0.013738	0.013734	0.15634	0.073917
2021-06-09	1.21728	0.009135	1.41499	0.7737	0.825668	0.198614	0.013842	0.013703	0.156262	0.073695
2021-06-10	1.2182	0.009123	1.41123	0.77295	0.82545	0.19757	0.013831	0.013701	0.15658	0.072821
2021-06-11	1.21726	0.00914	1.41701	0.7748	0.826925	0.197844	0.013939	0.013696	0.156438	0.073566
2021-06-14	1.21102	0.009115	1.41193	0.770891	0.822504	0.195427	0.013877	0.013655	0.156306	0.072955
2021-06-15	1.21222	0.009088	1.41099	0.7712	0.823655	0.197683	0.013885	0.013665	0.156318	0.072648
2021-06-16	1.21271	0.009084	1.40815	0.768622	0.820641	0.198263	0.013849	0.013634	0.156128	0.072674
2021-06-17	1.19956	0.009028	1.39907	0.761673	0.814465	0.197851	0.013781	0.013546	0.156331	0.071517
2021-06-18	1.19134	0.009064	1.39386	0.75569	0.810031	0.199704	0.013814	0.013467	0.155101	0.070932
2021-06-21	1.18737	0.009074	1.38171	0.7504	0.803219	0.196232	0.013737	0.013487	0.154988	0.069757
2021-06-22	1.19126	0.00906	1.39254	0.75349	0.808407	0.199477	0.013682	0.013489	0.154658	0.070351
2021-06-23	1.19367	0.009037	1.39499	0.755481	0.812348	0.201731	0.013725	0.013453	0.154314	0.070136
2021-06-24	1.19332	0.009008	1.39675	0.757444	0.81279	0.201402	0.013768	0.013469	0.154488	0.070375
2021-06-25	1.19303	0.009015	1.39169	0.758208	0.811537	0.203554	0.013832	0.013479	0.154536	0.070475
2021-06-28	1.19422	0.009023	1.38951	0.7595	0.813544	0.203442	0.013848	0.013475	0.155128	0.070661
2021-06-29	1.19289	0.009041	1.38791	0.75684	0.810767	0.203054	0.01385	0.013462	0.154916	0.070188
2021-06-30	1.19019	0.009047	1.38427	0.75136	0.806699	0.201812	0.013751	0.013461	0.154725	0.069723
2021-07-01	1.18568	0.008999	1.38291	0.74977	0.806927	0.20124	0.013688	0.013446	0.15489	0.070267
2021-07-02	1.18462	0.008963	1.37595	0.746581	0.803813	0.198212	0.013613	0.013415	0.154617	0.069328
2021-07-05	1.18562	0.008998	1.38313	0.75186	0.81103	0.19766	0.013658	0.013426	0.154509	0.07042
2021-07-06	1.18638	0.009016	1.38562	0.7543	0.810379	0.196523	0.013625	0.013456	0.154732	0.070221
2021-07-07	1.18245	0.009041	1.38057	0.7495	0.802691	0.192482	0.013423	0.013376	0.154366	0.069749
2021-07-08	1.17934	0.009039	1.38011	0.748441	0.801173	0.191161	0.013387	0.013365	0.154524	0.070027
2021-07-09	1.1848	0.009107	1.37908	0.743329	0.798212	0.190186	0.013385	0.013383	0.154105	0.070114
2021-07-12	1.1873	0.009073	1.38995	0.749008	0.803406	0.19019	0.013467	0.013425	0.154369	0.07029
2021-07-13	1.18652	0.009064	1.3887	0.7481	0.802878	0.193323	0.013447	0.013415	0.15445	0.069611
2021-07-14	1.17754	0.009042	1.38061	0.7442	0.798658	0.193708	0.013453	0.013394	0.154619	0.068003
2021-07-15	1.18333	0.009092	1.38581	0.748038	0.799009	0.197243	0.01349	0.013428	0.1546	0.069245
2021-07-16	1.18118	0.009109	1.38297	0.7423	0.794344	0.195695	0.013447	0.013416	0.154796	0.068796
2021-07-19	1.1814	0.009101	1.37639	0.7391	0.792588	0.195488	0.013503	0.013399	0.154364	0.069495
2021-07-20	1.17938	0.00913	1.367	0.73392	0.78456	0.190444	0.013394	0.013335	0.154097	0.06882
2021-07-21	1.17841	0.009098	1.36333	0.733891	0.788948	0.191575	0.01345	0.013418	0.154228	0.068533
2021-07-22	1.17927	0.00907	1.3714	0.735262	0.795615	0.192779	0.013524	0.013434	0.154631	0.068613
2021-07-23	1.17727	0.009079	1.37739	0.73805	0.795925	0.192322	0.013577	0.013431	0.154567	0.068038
2021-07-26	1.17734	0.009046	1.37578	0.736822	0.795703	0.192385	0.013573	0.013432	0.154311	0.067598
2021-07-27	1.18078	0.009066	1.38291	0.738825	0.797448	0.193222	0.013572	0.013461	0.154281	0.067813
2021-07-28	1.18231	0.009107	1.38827	0.736637	0.794205	0.193457	0.013567	0.013422	0.153617	0.067759
2021-07-29	1.1846	0.0091	1.39068	0.73771	0.798741	0.195511	0.013617	0.013443	0.154097	0.067938
2021-07-30	1.1893	0.00914	1.39643	0.73961	0.803258	0.196835	0.01367	0.013468	0.154911	0.068886
2021-08-02	1.1867	0.009115	1.38962	0.734231	0.802137	0.191986	0.013682	0.013445	0.154787	0.0685
2021-08-03	1.18746	0.009152	1.38928	0.73606	0.79993	0.193252	0.013706	0.013453	0.154775	0.069177
2021-08-04	1.18694	0.009175	1.39179	0.73968	0.797874	0.192426	0.01371	0.013474	0.154579	0.069912
2021-08-05	1.18374	0.00913	1.38904	0.7383	0.79713	0.193491	0.013665	0.01348	0.154674	0.069795
2021-08-06	1.18357	0.009111	1.39276	0.7403	0.799917	0.19065	0.013676	0.013499	0.154792	0.069078
2021-08-09	1.17495	0.00907	1.38685	0.733783	0.795488	0.191132	0.013605	0.013424	0.154261	0.068302
2021-08-10	1.17385	0.009066	1.38491	0.7331	0.795305	0.191139	0.013583	0.013429	0.154197	0.067709
2021-08-11	1.17233	0.009042	1.3836	0.73438	0.798786	0.192741	0.013528	0.013434	0.154204	0.067715
2021-08-12	1.17419	0.00906	1.38669	0.737409	0.799565	0.191637	0.013624	0.013495	0.154364	0.06845
2021-08-13	1.17363	0.009058	1.38116	0.73415	0.798722	0.190396	0.013598	0.013466	0.154361	0.067752
2021-08-16	1.17947	0.009122	1.38639	0.736572	0.798977	0.190567	0.013671	0.013474	0.154407	0.06816
2021-08-17	1.17799	0.009149	1.38427	0.734107	0.79557	0.190125	0.013646	0.013489	0.154474	0.067528
2021-08-18	1.17097	0.009129	1.37404	0.72556	0.791985	0.188882	0.013588	0.013447	0.1542	0.067236
2021-08-19	1.17033	0.009104	1.37438	0.7231	0.789696	0.185922	0.013542	0.013464	0.154245	0.066962
2021-08-20	1.16766	0.00911	1.36309	0.71462	0.779344	0.184703	0.013463	0.013436	0.153995	0.065808
2021-08-23	1.16976	0.009104	1.36253	0.71398	0.779666	0.185908	0.013478	0.013459	0.154045	0.065409
2021-08-24	1.17445	0.009118	1.37248	0.72096	0.790451	0.185877	0.013499	0.013494	0.154321	0.066147
2021-08-25	1.17531	0.009113	1.37255	0.72488	0.793903	0.190629	0.013557	0.013487	0.154562	0.066758
2021-08-26	1.17744	0.009093	1.37665	0.72766	0.794363	0.191902	0.013556	0.013495	0.154443	0.067019
2021-08-27	1.17564	0.009087	1.37024	0.72384	0.788339	0.190418	0.013465	0.013485	0.154309	0.067146
2021-08-30	1.1799	0.009102	1.3763	0.731598	0.792958	0.192204	0.013624	0.013606	0.15454	0.068001
2021-08-31	1.17969	0.009096	1.37605	0.729123	0.793091	0.192942	0.013621	0.013622	0.154677	0.068382
2021-09-01	1.18103	0.009086	1.37534	0.73179	0.792638	0.194201	0.013648	0.013699	0.154808	0.069021
2021-09-02	1.18409	0.009083	1.37716	0.7368	0.792286	0.192879	0.013702	0.013701	0.154823	0.069602
2021-09-03	1.18765	0.009095	1.38368	0.73993	0.796698	0.192983	0.013697	0.013688	0.154909	0.069296
2021-09-06	1.18859	0.00911	1.38593	0.744502	0.798066	0.192686	0.013742	0.0137	0.154993	0.069948
2021-09-07	1.18751	0.009106	1.38395	0.743671	0.797811	0.19345	0.013705	0.013678	0.154878	0.070326
2021-09-08	1.18436	0.009067	1.37798	0.73866	0.790739	0.193439	0.013631	0.013626	0.154667	0.0701
2021-09-09	1.18191	0.009073	1.37677	0.736377	0.787774	0.187949	0.013653	0.013552	0.154782	0.070642
2021-09-10	1.18259	0.009109	1.38397	0.737083	0.789727	0.192437	0.013725	0.013598	0.154935	0.070473
2021-09-13	1.18119	0.009098	1.38408	0.736811	0.788675	0.190585	0.013681	0.013601	0.155198	0.070597
2021-09-14	1.18119	0.009091	1.38382	0.73659	0.790639	0.191821	0.013766	0.013598	0.15502	0.070874
2021-09-15	1.1805	0.009114	1.38102	0.73171	0.788022	0.19088	0.013721	0.013578	0.15532	0.069816
2021-09-16	1.182	0.009142	1.38489	0.73412	0.792512	0.191509	0.013843	0.013617	0.155487	0.069622
2021-09-17	1.17675	0.009116	1.3797	0.72915	0.78855	0.19023	0.013798	0.013593	0.15488	0.068613
2021-09-20	1.17299	0.009093	1.37297	0.726401	0.783453	0.189047	0.013735	0.013569	0.154674	0.067842
2021-09-21	1.17302	0.009138	1.36627	0.72597	0.781103	0.187857	0.013631	0.013576	0.154679	0.067773
2021-09-22	1.17229	0.009162	1.36575	0.7228	0.779983	0.189793	0.013698	0.013551	0.154655	0.06736
2021-09-23	1.16877	0.009106	1.36171	0.7234	0.782112	0.189118	0.013714	0.013536	0.15478	0.067698
2021-09-24	1.17403	0.009064	1.37225	0.72998	0.789765	0.188612	0.01376	0.013543	0.154849	0.067871
2021-09-27	1.1723	0.009028	1.3669	0.726612	0.790551	0.187371	0.013756	0.013548	0.154662	0.067034
2021-09-28	1.16968	0.009012	1.37016	0.72806	0.792004	0.185515	0.013777	0.013545	0.154895	0.067017
2021-09-29	1.16863	0.008966	1.35422	0.724428	0.78883	0.184244	0.013729	0.013484	0.154823	0.066266
2021-09-30	1.16016	0.008934	1.34264	0.718	0.78408	0.184696	0.013728	0.013455	0.154569	0.066036
2021-10-01	1.15745	0.008972	1.34698	0.723118	0.788395	0.183766	0.013752	0.013467	0.155147	0.06635
2021-10-04	1.16073	0.009013	1.35709	0.727521	0.792079	0.186293	0.013747	0.013486	0.155142	0.067364
2021-10-05	1.16185	0.009012	1.36075	0.72897	0.794294	0.183379	0.013797	0.01341	0.155154	0.066542
2021-10-06	1.15961	0.00897	1.36277	0.729075	0.794742	0.182632	0.013833	0.013411	0.155154	0.06673
2021-10-07	1.15553	0.008976	1.35921	0.728141	0.794521	0.182086	0.013813	0.013376	0.155154	0.066912
2021-10-08	1.15598	0.008956	1.36203	0.73168	0.797003	0.181258	0.013931	0.013364	0.155154	0.066946
2021-10-11	1.1566	0.008907	1.36166	0.72949	0.801019	0.18159	0.013937	0.013279	0.155224	0.067102
2021-10-12	1.15538	0.008819	1.35906	0.73484	0.801256	0.180636	0.013921	0.013262	0.155048	0.066435
2021-10-13	1.1534	0.008809	1.35788	0.733509	0.801533	0.180783	0.013919	0.013248	0.155087	0.066862
2021-10-14	1.15996	0.008826	1.36692	0.738607	0.804065	0.181406	0.013895	0.013279	0.155603	0.06771
2021-10-15	1.15915	0.008785	1.36689	0.74138	0.808107	0.181416	0.014012	0.013334	0.155304	0.067749
2021-10-18	1.1597	0.008747	1.37616	0.742479	0.808166	0.183204	0.014078	0.013332	0.155405	0.068591
2021-10-19	1.16139	0.00875	1.37365	0.7417	0.808264	0.181445	0.014047	0.013292	0.155548	0.068192
2021-10-20	1.1632	0.00873	1.37932	0.747719	0.809454	0.179106	0.014119	0.013312	0.156696	0.069036
2021-10-21	1.1655	0.008742	1.3823	0.75153	0.811399	0.178689	0.01412	0.013367	0.156424	0.069555
2021-10-22	1.16253	0.008783	1.37912	0.74637	0.808388	0.176747	0.014061	0.013357	0.15645	0.068272
2021-10-25	1.16401	0.008798	1.37627	0.74691	0.808322	0.177016	0.014214	0.013334	0.156644	0.067511
2021-10-26	1.16117	0.00879	1.37644	0.74918	0.80782	0.180037	0.014325	0.013317	0.156624	0.06805
2021-10-27	1.15982	0.008757	1.37661	0.751298	0.807011	0.179701	0.014398	0.013353	0.156703	0.067519
2021-10-28	1.16001	0.008789	1.37329	0.750075	0.808427	0.180668	0.014168	0.013324	0.156455	0.066418
2021-10-29	1.16836	0.008802	1.38007	0.75316	0.809972	0.177151	0.014257	0.013369	0.156485	0.066186
2021-11-01	1.15567	0.008754	1.36833	0.751829	0.807565	0.177503	0.01412	0.013346	0.156135	0.065827
2021-11-02	1.15996	0.008765	1.36554	0.75205	0.808153	0.17609	0.01397	0.013364	0.156343	0.064951
2021-11-03	1.15794	0.008775	1.36174	0.7439	0.805932	0.1761	0.013965	0.013385	0.156277	0.064879
2021-11-04	1.16158	0.008767	1.36949	0.7469	0.807898	0.180102	0.013948	0.013434	0.156099	0.065733
2021-11-05	1.15553	0.008784	1.35086	0.740933	0.803148	0.178517	0.014004	0.013427	0.156338	0.065791
2021-11-08	1.15688	0.008813	1.34913	0.73959	0.803161	0.18047	0.014031	0.013479	0.156301	0.066566
2021-11-09	1.15915	0.00883	1.35645	0.74148	0.803716	0.180404	0.014041	0.013528	0.156455	0.067085
2021-11-10	1.15955	0.008856	1.356	0.73762	0.804117	0.182512	0.014143	0.013482	0.156453	0.066643
2021-11-11	1.14859	0.008779	1.34127	0.733412	0.800865	0.182153	0.014037	0.01344	0.156541	0.064861
2021-11-12	1.14508	0.008769	1.33665	0.7292	0.794376	0.185254	0.013974	0.013455	0.156507	0.065384
2021-11-15	1.14417	0.008773	1.34171	0.733251	0.797111	0.183231	0.013725	0.013452	0.156774	0.065363
2021-11-16	1.13665	0.008762	1.34084	0.73449	0.799105	0.183274	0.013796	0.013435	0.156688	0.065778
2021-11-17	1.13212	0.008703	1.34246	0.730161	0.795817	0.181745	0.01368	0.01343	0.156468	0.06461
2021-11-18	1.13212	0.008757	1.34916	0.72686	0.792946	0.180874	0.013782	0.013466	0.156816	0.064617
2021-11-19	1.13684	0.00875	1.34997	0.7279	0.79343	0.179973	0.013686	0.013482	0.156617	0.063976
2021-11-22	1.12757	0.008761	1.34345	0.72317	0.790295	0.178202	0.013599	0.013458	0.156588	0.063716
2021-11-23	1.12421	0.008712	1.33976	0.722804	0.787321	0.179032	0.013339	0.013435	0.156634	0.06312
2021-11-24	1.12449	0.008685	1.3376	0.72222	0.788899	0.17952	0.013464	0.013432	0.156475	0.063207
2021-11-25	1.1203	0.008665	1.33307	0.7202	0.789783	0.178406	0.013345	0.0134	0.15645	0.0631
2021-11-26	1.12096	0.00869	1.33142	0.71737	0.789659	0.179691	0.013418	0.013422	0.156593	0.062039
2021-11-29	1.12932	0.008794	1.3341	0.714281	0.785867	0.178323	0.013242	0.013337	0.156446	0.062114
2021-11-30	1.12934	0.008787	1.3315	0.71458	0.785053	0.178549	0.013434	0.013324	0.156568	0.0621
2021-12-01	1.13303	0.008826	1.32959	0.7125	0.782822	0.177908	0.013499	0.013324	0.157154	0.063052
2021-12-02	1.13195	0.008859	1.328	0.71076	0.780585	0.175699	0.013469	0.01333	0.157052	0.062446
2021-12-03	1.13062	0.008848	1.33	0.70878	0.780171	0.177201	0.013583	0.013336	0.156848	0.062834
2021-12-06	1.13048	0.008846	1.32373	0.70179	0.780214	0.176988	0.013538	0.013292	0.156855	0.062402
2021-12-07	1.12867	0.008814	1.32644	0.70492	0.783576	0.175809	0.01345	0.013264	0.156868	0.062905
2021-12-08	1.12765	0.008809	1.32461	0.71226	0.790776	0.178196	0.013515	0.013261	0.157077	0.063146
2021-12-09	1.13456	0.008796	1.321	0.717	0.790376	0.18078	0.013601	0.013266	0.157637	0.063834
2021-12-10	1.12933	0.008815	1.3224	0.714612	0.786881	0.179498	0.013584	0.013228	0.156826	0.06275
2021-12-13	1.13118	0.00881	1.32571	0.71661	0.78617	0.178296	0.013622	0.013208	0.157233	0.062696
2021-12-14	1.12854	0.008805	1.32135	0.713318	0.780786	0.176066	0.013612	0.013188	0.157097	0.062511
2021-12-15	1.12613	0.008792	1.32305	0.7106	0.777176	0.176038	0.013551	0.01315	0.157072	0.062203
2021-12-16	1.12908	0.008761	1.32631	0.71665	0.779029	0.176075	0.013587	0.013121	0.157072	0.062647
2021-12-17	1.13341	0.008798	1.33237	0.717561	0.782491	0.175827	0.013557	0.013129	0.157055	0.062796
2021-12-20	1.12435	0.008809	1.32294	0.711698	0.775284	0.175652	0.013502	0.013157	0.156887	0.062875
2021-12-21	1.12775	0.008798	1.321	0.71095	0.773036	0.174177	0.013502	0.0132	0.156873	0.063517
2021-12-22	1.12876	0.008772	1.32696	0.71478	0.773814	0.174095	0.013537	0.013212	0.156971	0.063176
2021-12-23	1.13289	0.008763	1.3352	0.7214	0.778137	0.176897	0.013585	0.013252	0.157008	0.063675
2021-12-24	1.13273	0.008737	1.34066	0.72332	0.779794	0.176311	0.013643	0.013321	0.157015	0.064013
2021-12-27	1.13243	0.008746	1.34043	0.723129	0.780396	0.176333	0.013585	0.013278	0.15707	0.064434
2021-12-28	1.133	0.008711	1.34427	0.7237	0.782044	0.177806	0.013632	0.013337	0.156991	0.064411
2021-12-29	1.13148	0.008713	1.34333	0.7234	0.780457	0.177699	0.013575	0.013379	0.157055	0.063566
2021-12-30	1.13601	0.0087	1.34988	0.725879	0.782313	0.175356	0.013518	0.01341	0.157052	0.062855
2021-12-31	1.1325	0.008691	1.34984	0.72498	0.784658	0.179527	0.013417	0.013435	0.156934	0.062936
